# Supplementary material for: Combined analysis of lncRNAs and mRNAs associated with coloration and wax formation during ‘Fumei’ Apple development
Source: BMC Plant Biol. 2025 Apr 21;25:498. doi: 10.1186/s12870-025-06545-3 (PMC12010529; doi:10.1186/s12870-025-06545-3)
Supplement: Supplementary file 6 — Supplementary Material 6: Table S1. Primers used in this study. Table S2. IDs of lncRNAs identified in this study. Table S3. Details of lncRNA-targeted DEGs in M1/M2 pair. Table S4. Details of lncRNA-targeted DEGs in M2/M3 pair [file 12870_2025_6545_MOESM6_ESM.xlsx]

## Sheet: Table S1
Primers used in this study
MD02G1112500-F	CTCTTCTTGCCAACATTGT
MD02G1112500-R	ATGCGTAAGTGATGATGATG
MD02G1112400-F	GAATCGGCAAGACAACAG
MD02G1112400-R	ACCACCAATCTCACTCAG
MD06G1218600-F	TTCAGTTAAGTCCGATGTCT
MD06G1218600-R	CCTCTTCTGTCACACCAT
MD09G1278600-F	TTAAGTACGCCACCACAA
MD09G1278600-R	GTATCCTCGCCTTCTAACA
MD14G1226400-F	GAAGGTTGAAGAGGAAGTTG
MD14G1226400-R	TGCCATCTCATCACTACTC
MSTRG.11707.1-F	AACCGAGCACATTGTAATC
MSTRG.11707.1-R	GCACACTCACTCCTAAGA
MSTRG.17094.1-F	CTTAACATTGCCTGCTGAA
MSTRG.17094.1-R	CGCCTTCACATATAAGACAC
MSTRG.26149.3-F	CGACAGTCAGAGTGCTAT
MSTRG.26149.3-R	GTCAATAACCTCACGAACAA
MSTRG.30130.1-F	CAGAAGCATCAGAGGAGAA
MSTRG.30130.1-R	CCAGGAAGATTCGTAGTCA
MD16G1140800-F	TACATCCATCTCAGACTCATC
MD16G1140800-R	ATAGTGTCGCCTCCTTAC
MD11G1203300-YF	CACTTGTTCAATACCTCTATGG
MD11G1203300-YR	ATTCTTACTCCTGCCTGTT
MD11G1221200-YF	GCAGCCTTACAACAACAA
MD11G1221200-YR	TGTGAAGCAGTCTCAGTT
MD15G1246000-YF	GACATCACCAACGATTCTC
MD15G1246000-YR	CAGCCTCCTCTTCAACTT
MD13G1285100-YF	GGAACTCACTCTTCTGGAT
MD13G1285100-YR	GCCGTAATCTGACAACAC
MD02G1261000-YF	TCAATCTCGGACCAACTT
MD02G1261000-YR	ACATCTCCACTAACCACTT
MD13G1203100-YF	CAGAACCAGGGAGAGAAAT
MD13G1203100-YR	GCGTTGGAGATTAAGTAGTG
MD07G1239700-YF	ATTGTTAGGGCTGCTCAT
MD07G1239700-YR	ACGAATACTTGTTCTTGTGG
MD15G1411200-YF	AAGAACCGACAACGAGAT
MD15G1411200-YR	ACGATTTCTCAGGTCCAA
MD17G1050900-YF	CTTCAAGCACTGAGAACATT
MD17G1050900-YR	TCAACATTGCCACTATTCG
MD17G1226700-YF	CCGCTACATCAAGTCTCT
MD17G1226700-YR	AGAATCGCTAACGCTACT

## Sheet: Table S2
IDs of lncRNAs identified in this study
MSTRG.26286.1
MD15G1000100
MSTRG.26286.2
MSTRG.26286.3
MSTRG.26288.1
MSTRG.26288.2
MSTRG.26288.3
MSTRG.26288.4
MSTRG.26288.5
MSTRG.26288.6
MSTRG.26288.7
MSTRG.26288.8
MSTRG.26288.9
MSTRG.26288.15
MSTRG.26288.10
MSTRG.26288.11
MSTRG.26288.12
MSTRG.26288.13
MSTRG.26288.14
MD15G1000500
MD15G1001900
MSTRG.26302.1
MSTRG.26302.2
MSTRG.26303.4
MSTRG.26309.4
MSTRG.26336.2
MSTRG.26344.1
MSTRG.26348.1
MSTRG.26348.2
MSTRG.26357.1
MSTRG.26357.2
MSTRG.26375.1
MSTRG.26393.2
MSTRG.26452.1
MSTRG.26455.1
MSTRG.26470.2
MSTRG.26474.1
MSTRG.26474.2
MSTRG.26482.1
MSTRG.26482.2
MSTRG.26503.1
MSTRG.26511.1
MSTRG.26528.1
MD15G1039400
MSTRG.26551.3
MD15G1041400
MSTRG.26561.1
MSTRG.26576.1
MSTRG.26576.2
MD15G1051200
MSTRG.26630.2
MSTRG.26640.1
MSTRG.26640.2
MSTRG.26652.1
MSTRG.26702.1
MSTRG.26732.1
MSTRG.26740.1
MSTRG.26742.1
MSTRG.26742.2
MSTRG.26765.4
MSTRG.26765.6
MSTRG.26765.7
MSTRG.26816.1
MSTRG.26863.1
MD15G1086400
MSTRG.26940.1
MSTRG.26945.1
MSTRG.26945.3
MSTRG.26945.2
MSTRG.26945.5
MSTRG.26948.1
MSTRG.27009.1
MSTRG.27009.2
MSTRG.27029.7
MSTRG.27029.8
MSTRG.27029.9
MSTRG.27038.1
MSTRG.27076.1
MSTRG.27080.1
MSTRG.27091.1
MSTRG.27095.1
MSTRG.27157.1
MSTRG.27157.2
MSTRG.27157.3
MSTRG.27157.4
MSTRG.27215.2
MSTRG.27239.1
MSTRG.27242.1
MSTRG.27268.1
MSTRG.27299.1
MSTRG.27301.1
MSTRG.27305.1
MSTRG.27305.2
MSTRG.27305.3
MSTRG.27305.4
MSTRG.27305.5
MSTRG.27351.1
MSTRG.27355.1
MSTRG.27355.2
MSTRG.27355.3
MSTRG.27355.4
MSTRG.27356.1
MSTRG.27356.2
MSTRG.27356.3
MSTRG.27356.4
MSTRG.27356.5
MSTRG.27357.1
MSTRG.27357.2
MSTRG.27357.3
MSTRG.27357.4
MSTRG.27357.5
MSTRG.27357.6
MSTRG.27357.7
MSTRG.27357.8
MSTRG.27362.1
MSTRG.27371.2
MSTRG.27412.1
MSTRG.27412.2
MSTRG.27415.1
MSTRG.27420.1
MSTRG.27422.1
MSTRG.27422.2
MSTRG.27471.1
MSTRG.27471.2
MSTRG.27471.5
MSTRG.27471.4
MSTRG.27471.3
MSTRG.27471.6
MSTRG.27471.7
MSTRG.27471.8
MSTRG.27471.9
MSTRG.27471.10
MSTRG.27471.11
MSTRG.27481.1
MSTRG.27481.2
MSTRG.27481.3
MSTRG.27481.4
MSTRG.27481.5
MSTRG.27481.7
MSTRG.27508.1
MSTRG.27508.2
MSTRG.27523.1
MSTRG.27549.1
MSTRG.27549.2
MSTRG.27567.1
MSTRG.27581.6
MSTRG.27581.7
MSTRG.27581.8
MSTRG.27581.9
MSTRG.27581.10
MSTRG.27581.11
MSTRG.27602.18
MSTRG.27620.1
MSTRG.27644.1
MSTRG.27676.1
MSTRG.27676.2
MSTRG.27676.3
MSTRG.27676.4
MD15G1208400
MSTRG.27722.1
MSTRG.27722.2
MD15G1214400
MSTRG.27726.1
MSTRG.27726.2
MSTRG.27730.1
MSTRG.27783.1
MSTRG.27783.2
MSTRG.27783.3
MSTRG.27796.1
MSTRG.27835.1
MSTRG.27836.1
MSTRG.27836.5
MSTRG.27836.3
MSTRG.27836.4
MSTRG.27836.2
MSTRG.27836.6
MSTRG.27836.7
MSTRG.27836.8
MSTRG.27836.10
MSTRG.27836.9
MSTRG.27836.11
MSTRG.27842.6
MSTRG.27857.1
MSTRG.27870.1
MSTRG.27878.1
MSTRG.27898.1
MSTRG.27898.2
MSTRG.27898.3
MSTRG.27898.4
MSTRG.27898.5
MD15G1239700
MSTRG.27902.1
MSTRG.27902.2
MSTRG.27896.14
MSTRG.27910.1
MSTRG.27913.1
MSTRG.27913.2
MSTRG.27955.1
MSTRG.27967.1
MSTRG.27977.1
MSTRG.27991.1
MSTRG.27998.1
MD15G1254100
MSTRG.28003.1
MSTRG.28018.1
MSTRG.28019.1
MSTRG.28058.1
MSTRG.28058.2
MSTRG.28058.3
MSTRG.28058.4
MSTRG.28058.6
MSTRG.28058.10
MSTRG.28058.7
MSTRG.28058.8
MSTRG.28058.9
MSTRG.28058.11
MSTRG.28058.12
MSTRG.28058.13
MSTRG.28058.15
MSTRG.28058.14
MSTRG.28058.16
MSTRG.28058.17
MSTRG.28058.18
MD15G1267100
MSTRG.28065.1
MSTRG.28082.1
MSTRG.28082.2
MSTRG.28108.1
MSTRG.28113.1
MSTRG.28113.2
MD15G1275600
MSTRG.28129.1
MSTRG.28204.1
MSTRG.28204.2
MSTRG.28204.3
MSTRG.28226.1
MSTRG.28238.1
MD15G1296800
MD15G1296900
MSTRG.28263.1
MSTRG.28264.1
MSTRG.28286.1
MSTRG.28306.1
MSTRG.28308.1
MSTRG.28309.1
MD15G1316000
MSTRG.28364.2
MSTRG.28368.1
MSTRG.28368.2
MSTRG.28405.1
MSTRG.28406.1
MSTRG.28428.1
MSTRG.28428.2
MSTRG.28442.1
MD15G1332100
MSTRG.28449.1
MSTRG.28449.2
MSTRG.28457.1
MD15G1334100
MSTRG.28462.1
MSTRG.28475.1
MSTRG.28483.1
MSTRG.28488.1
MSTRG.28488.2
MSTRG.28493.1
MSTRG.28504.1
MSTRG.28524.1
MSTRG.28546.1
MSTRG.28556.1
MSTRG.28557.1
MSTRG.28568.1
MD15G1354600
MSTRG.28590.1
MSTRG.28590.2
MSTRG.28594.1
MSTRG.28600.1
MSTRG.28604.3
MSTRG.28640.1
MSTRG.28644.1
MSTRG.28644.2
MSTRG.28677.1
MSTRG.28681.6
MSTRG.28681.8
MSTRG.28681.10
MSTRG.28681.12
MSTRG.28681.13
MSTRG.28694.1
MSTRG.28712.1
MSTRG.28714.1
MSTRG.28732.1
MSTRG.28741.1
MSTRG.28743.1
MSTRG.28770.1
MSTRG.28785.1
MSTRG.28786.2
MSTRG.28796.2
MSTRG.28808.5
MD15G1390300
MSTRG.28855.1
MSTRG.28869.1
MSTRG.28869.2
MSTRG.28871.1
MSTRG.28886.1
MSTRG.28921.1
MSTRG.28921.2
MSTRG.28921.3
MSTRG.28930.1
MD15G1407000
MSTRG.28939.1
MSTRG.28970.16
MSTRG.28973.1
MSTRG.28980.1
MSTRG.28982.1
MSTRG.28982.2
MSTRG.28982.3
MSTRG.28982.4
MSTRG.28988.1
MSTRG.28988.2
MSTRG.28989.2
MSTRG.28989.3
MSTRG.28997.1
MSTRG.28997.2
MSTRG.28998.1
MSTRG.29012.1
MSTRG.29012.2
MSTRG.29013.1
MSTRG.29030.1
MSTRG.29034.1
MSTRG.29055.1
MSTRG.29055.2
MSTRG.29055.3
MSTRG.29055.4
MSTRG.29055.5
MSTRG.29055.6
MSTRG.29055.8
MSTRG.29055.9
MSTRG.29055.10
MSTRG.29082.10
MSTRG.29098.1
MSTRG.29099.1
MSTRG.29101.1
MSTRG.29109.1
MSTRG.29119.1
MSTRG.29122.1
MSTRG.29134.1
MSTRG.29163.3
MSTRG.29172.1
MSTRG.29175.1
MSTRG.29175.2
MSTRG.29175.3
MD15G1443000
MSTRG.29184.1
MSTRG.29193.1
MSTRG.29195.2
MSTRG.29195.3
MSTRG.29201.1
MSTRG.29201.2
MSTRG.29201.3
MSTRG.4.1
MSTRG.9.1
MSTRG.32.1
MSTRG.50.1
MSTRG.50.2
MSTRG.60.1
MSTRG.82.1
MSTRG.101.1
MSTRG.105.1
MSTRG.106.1
MSTRG.109.1
MSTRG.116.2
MSTRG.116.3
MD00G1020800
MSTRG.124.1
MSTRG.124.2
MSTRG.131.4
MSTRG.133.1
MSTRG.137.2
MSTRG.145.1
MSTRG.145.2
MSTRG.159.4
MSTRG.163.3
MSTRG.164.2
MSTRG.166.1
MSTRG.174.1
MSTRG.175.1
MSTRG.175.2
MSTRG.198.2
MSTRG.198.1
MSTRG.201.1
MSTRG.258.1
MSTRG.266.1
MSTRG.267.1
MSTRG.268.1
MSTRG.275.1
MSTRG.276.1
MSTRG.279.1
MSTRG.296.1
MD00G1061500
MSTRG.354.1
MSTRG.359.1
MSTRG.365.1
MSTRG.365.2
MSTRG.393.1
MSTRG.393.3
MSTRG.425.1
MSTRG.425.2
MSTRG.425.4
MSTRG.425.5
MSTRG.425.3
MSTRG.425.7
MSTRG.425.6
MSTRG.425.8
MSTRG.432.1
MSTRG.437.1
MSTRG.441.1
MSTRG.445.1
MSTRG.446.1
MSTRG.452.1
MSTRG.456.1
MSTRG.485.1
MSTRG.485.2
MSTRG.487.1
MSTRG.487.2
MSTRG.487.3
MSTRG.513.1
MSTRG.515.1
MSTRG.522.1
MSTRG.522.2
MSTRG.523.1
MSTRG.522.11
MSTRG.527.2
MD00G1092200
MSTRG.534.7
MSTRG.534.10
MSTRG.534.8
MSTRG.534.9
MSTRG.534.11
MSTRG.552.1
MSTRG.564.1
MSTRG.588.1
MSTRG.589.1
MSTRG.619.1
MSTRG.619.2
MSTRG.619.3
MSTRG.626.1
MSTRG.628.1
MD00G1110100
MSTRG.636.1
MSTRG.644.1
MSTRG.659.1
MSTRG.682.1
MSTRG.682.2
MSTRG.682.3
MSTRG.693.1
MSTRG.693.2
MD00G1120500
MSTRG.695.4
MSTRG.709.1
MD00G1124800
MSTRG.736.1
MSTRG.736.2
MSTRG.738.1
MSTRG.740.1
MD00G1129600
MSTRG.761.1
MSTRG.771.1
MSTRG.771.2
MSTRG.771.3
MSTRG.771.4
MSTRG.771.5
MSTRG.771.6
MSTRG.788.1
MD00G1137400
MSTRG.795.1
MSTRG.796.1
MSTRG.796.2
MSTRG.796.3
MSTRG.796.4
MSTRG.796.5
MSTRG.806.1
MSTRG.826.1
MSTRG.844.1
MSTRG.844.2
MSTRG.844.3
MSTRG.844.4
MSTRG.844.5
MSTRG.844.6
MSTRG.844.7
MSTRG.844.8
MSTRG.849.1
MSTRG.849.2
MSTRG.859.1
MSTRG.859.2
MSTRG.859.4
MSTRG.859.3
MSTRG.872.1
MSTRG.872.2
MSTRG.872.3
MSTRG.903.1
MSTRG.916.1
MSTRG.916.2
MSTRG.916.3
MD00G1158600
MSTRG.920.1
MSTRG.925.1
MSTRG.933.1
MSTRG.934.1
MSTRG.935.1
MSTRG.954.1
MSTRG.956.1
MSTRG.984.2
MSTRG.984.3
MSTRG.984.4
MSTRG.984.5
MSTRG.991.1
MSTRG.991.2
MSTRG.999.1
MSTRG.999.2
MSTRG.999.3
MSTRG.1014.1
MSTRG.1030.1
MSTRG.1033.2
MSTRG.1034.1
MSTRG.1034.2
MSTRG.1049.1
MSTRG.1052.1
MSTRG.1053.1
MD00G1183900
MSTRG.1053.2
MSTRG.1053.3
MSTRG.1057.1
MSTRG.1063.1
MD00G1190100
MSTRG.1088.2
MSTRG.1089.1
MSTRG.1089.2
MD00G1191100
MSTRG.1094.2
MSTRG.1101.1
MSTRG.1101.2
MSTRG.1102.1
MSTRG.1105.2
MSTRG.1105.3
MSTRG.1105.4
MSTRG.1106.1
MSTRG.1112.1
MSTRG.1134.1
MSTRG.1142.1
MD00G1204300
MSTRG.1149.1
MSTRG.1149.2
MSTRG.1149.3
MSTRG.1149.4
MSTRG.1149.5
MSTRG.1149.6
MSTRG.1162.1
MSTRG.1166.1
MSTRG.1168.1
MSTRG.1170.1
MSTRG.1172.1
MSTRG.1172.2
MSTRG.1172.3
MD00G1215900
MSTRG.1173.2
MSTRG.1180.1
MSTRG.1187.1
MSTRG.2726.1
MSTRG.2726.2
MD02G1001100
MSTRG.2731.1
MSTRG.2732.2
MSTRG.2738.1
MSTRG.2738.2
MSTRG.2738.4
MSTRG.2754.1
MSTRG.2767.1
MSTRG.2767.2
MSTRG.2788.2
MSTRG.2798.1
MSTRG.2802.1
MSTRG.2803.1
MSTRG.2803.2
MSTRG.2813.1
MSTRG.2875.2
MSTRG.2875.3
MSTRG.2920.1
MSTRG.2920.2
MSTRG.2920.3
MSTRG.2937.1
MSTRG.2962.1
MSTRG.3007.1
MD02G1040700
MSTRG.3054.1
MSTRG.3059.1
MSTRG.3059.2
MSTRG.3068.1
MSTRG.3068.2
MSTRG.3068.4
MSTRG.3095.1
MSTRG.3096.1
MSTRG.3108.3
MSTRG.3114.1
MSTRG.3108.36
MSTRG.3120.1
MSTRG.3126.1
MSTRG.3127.1
MSTRG.3143.1
MD02G1059100
MSTRG.3155.1
MD02G1059800
MSTRG.3169.1
MSTRG.3169.3
MSTRG.3188.1
MSTRG.3197.1
MSTRG.3198.1
MSTRG.3205.1
MSTRG.3209.1
MSTRG.3210.1
MD02G1069900
MD02G1071300
MSTRG.3237.1
MSTRG.3237.2
MSTRG.3237.3
MSTRG.3237.4
MSTRG.3237.5
MSTRG.3254.1
MSTRG.3259.2
MSTRG.3259.4
MSTRG.3259.5
MD02G1075100
MSTRG.3265.1
MSTRG.3285.2
MD02G1079100
MSTRG.3321.1
MSTRG.3385.2
MSTRG.3385.3
MSTRG.3387.1
MSTRG.3388.1
MSTRG.3422.17
MSTRG.3422.18
MSTRG.3422.19
MSTRG.3422.20
MSTRG.3427.1
MD02G1099700
MSTRG.3428.2
MSTRG.3428.3
MSTRG.3428.4
MSTRG.3428.5
MSTRG.3430.2
MSTRG.3430.1
MSTRG.3438.1
MSTRG.3470.1
MSTRG.3476.7
MSTRG.3513.1
MSTRG.3524.1
MSTRG.3525.1
MSTRG.3530.1
MD02G1112500
MSTRG.3551.2
MSTRG.3559.1
MSTRG.3587.1
MSTRG.3587.2
MSTRG.3615.1
MD02G1130600
MSTRG.3648.1
MSTRG.3654.1
MSTRG.3666.1
MSTRG.3673.1
MSTRG.3673.2
MSTRG.3673.3
MSTRG.3673.4
MD02G1134800
MSTRG.3682.1
MSTRG.3692.1
MSTRG.3724.9
MSTRG.3724.5
MSTRG.3724.6
MSTRG.3724.7
MSTRG.3724.8
MSTRG.3724.10
MSTRG.3724.11
MSTRG.3724.12
MSTRG.3724.13
MSTRG.3746.1
MSTRG.3759.1
MSTRG.3763.1
MSTRG.3772.1
MSTRG.3781.1
MD02G1158800
MSTRG.3854.1
MSTRG.3857.1
MD02G1167900
MSTRG.3893.1
MSTRG.3893.2
MSTRG.3911.1
MSTRG.3939.2
MSTRG.3948.1
MSTRG.3952.1
MSTRG.3958.2
MSTRG.3958.3
MSTRG.3988.1
MSTRG.4047.1
MSTRG.4054.1
MSTRG.4054.2
MSTRG.4058.1
MSTRG.4064.1
MSTRG.4084.1
MSTRG.4085.1
MSTRG.4090.1
MSTRG.4107.1
MSTRG.4123.1
MSTRG.4123.2
MSTRG.4134.1
MSTRG.4134.2
MSTRG.4137.1
MSTRG.4138.1
MSTRG.4138.2
MSTRG.4139.1
MSTRG.4141.1
MSTRG.4143.2
MSTRG.4196.1
MSTRG.4218.1
MSTRG.4248.1
MSTRG.4250.1
MSTRG.4250.2
MSTRG.4254.1
MSTRG.4282.1
MSTRG.4289.1
MSTRG.4294.1
MD02G1244200
MSTRG.4296.1
MSTRG.4309.1
MSTRG.4330.1
MSTRG.4330.2
MSTRG.4330.3
MSTRG.4330.4
MD02G1250100
MSTRG.4337.1
MSTRG.4338.1
MD02G1251300
MSTRG.4343.1
MSTRG.4353.1
MSTRG.4356.1
MSTRG.4360.1
MSTRG.4362.1
MSTRG.4365.1
MD02G1254400
MSTRG.4366.1
MSTRG.4366.2
MSTRG.4366.3
MSTRG.4366.4
MSTRG.4366.5
MSTRG.4384.1
MSTRG.4391.1
MD02G1257500
MSTRG.4395.1
MSTRG.4396.1
MSTRG.4417.1
MSTRG.4418.1
MSTRG.4419.1
MSTRG.4422.1
MSTRG.4421.11
MSTRG.4433.1
MSTRG.4434.3
MSTRG.4453.1
MSTRG.4453.3
MSTRG.4456.1
MD02G1266100
MSTRG.4469.1
MSTRG.4484.4
MSTRG.4490.2
MSTRG.4497.1
MSTRG.4532.1
MSTRG.4538.1
MSTRG.4560.1
MSTRG.4564.2
MSTRG.4569.1
MSTRG.4586.1
MSTRG.4587.1
MSTRG.4587.2
MSTRG.4587.3
MSTRG.4587.4
MSTRG.4587.5
MSTRG.4597.2
MSTRG.4597.3
MD02G1285500
MSTRG.4597.6
MSTRG.4613.1
MSTRG.4631.1
MSTRG.4673.1
MSTRG.4690.1
MSTRG.4690.2
MSTRG.4748.7
MD02G1312200
MSTRG.4785.1
MSTRG.4785.2
MSTRG.4785.3
MSTRG.4785.4
MSTRG.4785.5
MSTRG.4789.1
MD02G1317700
MSTRG.4847.1
MSTRG.4848.1
MSTRG.4900.1
MSTRG.4908.1
MD03G1016100
MSTRG.4926.1
MSTRG.4936.1
MSTRG.4937.1
MSTRG.4950.2
MSTRG.4966.1
MD03G1025900
MSTRG.4964.15
MSTRG.4976.1
MD03G1026400
MSTRG.4976.3
MSTRG.5014.1
MSTRG.5014.2
MSTRG.5014.3
MSTRG.5042.1
MSTRG.5047.1
MSTRG.5047.2
MD03G1038800
MSTRG.5069.1
MSTRG.5090.1
MSTRG.5090.2
MSTRG.5091.2
MSTRG.5091.4
MSTRG.5091.5
MSTRG.5091.12
MSTRG.5091.13
MSTRG.5091.14
MSTRG.5091.15
MSTRG.5106.1
MSTRG.5115.1
MSTRG.5115.2
MSTRG.5115.3
MSTRG.5115.4
MSTRG.5117.1
MD03G1050300
MSTRG.5135.2
MSTRG.5147.1
MSTRG.5147.2
MSTRG.5165.12
MSTRG.5202.1
MSTRG.5211.1
MSTRG.5211.2
MSTRG.5236.1
MSTRG.5241.1
MSTRG.5292.1
MSTRG.5303.7
MSTRG.5311.1
MSTRG.5313.1
MSTRG.5317.1
MSTRG.5317.2
MD03G1087300
MD03G1087800
MSTRG.5329.1
MSTRG.5335.1
MD03G1091000
MSTRG.5354.2
MSTRG.5355.1
MD03G1094300
MSTRG.5374.1
MSTRG.5400.1
MSTRG.5400.2
MSTRG.5414.1
MD03G1107000
MSTRG.5446.1
MSTRG.5446.2
MSTRG.5446.3
MSTRG.5459.2
MSTRG.5482.1
MSTRG.5483.1
MSTRG.5484.1
MSTRG.5521.1
MD03G1124100
MSTRG.5540.3
MSTRG.5540.4
MSTRG.5540.5
MSTRG.5542.2
MSTRG.5582.1
MSTRG.5613.1
MSTRG.5618.1
MSTRG.5624.1
MD03G1141300
MSTRG.5626.1
MSTRG.5626.3
MSTRG.5626.4
MSTRG.5626.2
MSTRG.5626.5
MD03G1141500
MSTRG.5633.1
MSTRG.5646.1
MSTRG.5646.2
MSTRG.5651.1
MSTRG.5655.1
MSTRG.5688.1
MSTRG.5699.1
MSTRG.5718.1
MSTRG.5730.1
MSTRG.5730.2
MSTRG.5730.3
MSTRG.5730.4
MSTRG.5779.1
MSTRG.5779.2
MSTRG.5779.3
MD03G1167400
MSTRG.5788.6
MSTRG.5814.1
MSTRG.5820.1
MSTRG.5845.1
MD03G1178800
MSTRG.5875.1
MSTRG.5865.17
MSTRG.5895.7
MSTRG.5895.8
MSTRG.5895.9
MSTRG.5895.10
MSTRG.5895.11
MSTRG.5912.1
MSTRG.5912.2
MSTRG.5912.4
MSTRG.5912.3
MSTRG.5912.5
MD03G1188300
MSTRG.5912.7
MSTRG.5912.8
MSTRG.5912.9
MSTRG.5923.1
MSTRG.5923.2
MSTRG.5933.2
MSTRG.5998.1
MSTRG.6003.1
MSTRG.6008.1
MSTRG.6019.2
MSTRG.6028.1
MSTRG.6028.2
MSTRG.6028.3
MSTRG.6035.1
MSTRG.6039.1
MSTRG.6043.1
MSTRG.6050.1
MSTRG.6077.1
MSTRG.6083.1
MSTRG.6088.1
MSTRG.6088.2
MD03G1218700
MSTRG.6131.1
MSTRG.6132.1
MSTRG.6135.1
MSTRG.6138.2
MSTRG.6138.1
MSTRG.6138.3
MSTRG.6138.5
MSTRG.6138.4
MSTRG.6138.6
MD03G1230400
MSTRG.6184.1
MSTRG.6189.1
MSTRG.6189.3
MSTRG.6189.2
MSTRG.6202.2
MSTRG.6256.1
MSTRG.6256.2
MSTRG.6257.1
MSTRG.6279.1
MSTRG.6280.1
MSTRG.6281.1
MSTRG.6320.1
MSTRG.6323.2
MSTRG.6323.3
MSTRG.6323.1
MSTRG.6323.4
MSTRG.6333.1
MD03G1266800
MSTRG.6415.1
MSTRG.6415.2
MSTRG.6435.1
MSTRG.6435.2
MSTRG.6435.3
MSTRG.6435.4
MSTRG.6435.5
MSTRG.6435.6
MSTRG.6435.7
MSTRG.6435.8
MSTRG.6435.9
MSTRG.6442.1
MSTRG.6463.1
MSTRG.6483.1
MSTRG.6483.2
MSTRG.6532.1
MSTRG.6532.2
MD03G1291900
MSTRG.6535.1
MSTRG.6544.1
MSTRG.6544.2
MSTRG.6555.1
MSTRG.6555.2
MSTRG.6555.3
MSTRG.6555.4
MSTRG.6555.5
MSTRG.6555.6
MSTRG.6560.1
MSTRG.6562.1
MSTRG.6588.1
MSTRG.6588.2
MSTRG.6588.4
MSTRG.29264.1
MSTRG.29264.2
MSTRG.29264.3
MSTRG.29264.4
MSTRG.29264.7
MSTRG.29264.8
MSTRG.29264.9
MSTRG.29274.1
MD16G1009500
MSTRG.29290.4
MSTRG.29292.1
MD16G1011900
MSTRG.29349.2
MSTRG.29349.1
MSTRG.29349.3
MSTRG.29349.4
MSTRG.29349.5
MSTRG.29352.1
MSTRG.29365.1
MSTRG.29372.1
MSTRG.29445.1
MSTRG.29486.1
MSTRG.29494.1
MSTRG.29545.1
MSTRG.29566.1
MSTRG.29574.1
MSTRG.29583.1
MD16G1056500
MSTRG.29681.1
MSTRG.29684.1
MD16G1071500
MSTRG.29806.1
MSTRG.29840.1
MD16G1096900
MSTRG.29880.1
MSTRG.29891.1
MSTRG.29891.2
MSTRG.29891.3
MSTRG.29894.1
MSTRG.29944.1
MSTRG.29944.2
MSTRG.29944.3
MSTRG.29944.4
MSTRG.29944.5
MSTRG.29956.1
MD16G1114500
MSTRG.29986.1
MSTRG.29986.2
MSTRG.29986.3
MSTRG.29993.1
MD16G1120600
MSTRG.30003.1
MSTRG.30004.1
MSTRG.30004.2
MSTRG.30004.3
MSTRG.30023.1
MSTRG.30041.1
MSTRG.30042.1
MSTRG.30066.1
MSTRG.30071.1
MSTRG.30088.1
MSTRG.30088.2
MD16G1137500
MSTRG.30124.2
MSTRG.30130.1
MSTRG.30130.2
MSTRG.30130.4
MSTRG.30145.2
MSTRG.30167.1
MSTRG.30218.1
MSTRG.30218.3
MSTRG.30218.2
MSTRG.30220.1
MSTRG.30218.5
MSTRG.30218.6
MSTRG.30264.2
MSTRG.30269.1
MSTRG.30278.1
MSTRG.30288.1
MSTRG.30310.1
MSTRG.30323.1
MSTRG.30323.2
MSTRG.30342.1
MD16G1173000
MSTRG.30352.1
MSTRG.30377.2
MSTRG.30377.3
MSTRG.30380.1
MSTRG.30410.1
MSTRG.30416.1
MSTRG.30424.1
MSTRG.30433.1
MSTRG.30433.2
MSTRG.30433.3
MSTRG.30433.4
MSTRG.30433.5
MSTRG.30432.5
MSTRG.30449.1
MSTRG.30449.2
MSTRG.30451.1
MSTRG.30453.1
MSTRG.30515.1
MSTRG.30528.1
MSTRG.30532.1
MSTRG.30532.2
MSTRG.30532.3
MSTRG.30532.4
MSTRG.30541.1
MD16G1206600
MSTRG.30559.1
MSTRG.30560.2
MD16G1210200
MSTRG.30563.1
MSTRG.30564.1
MSTRG.30564.2
MSTRG.30576.1
MSTRG.30576.2
MSTRG.30585.1
MSTRG.30597.1
MSTRG.30611.1
MD16G1229700
MSTRG.30678.1
MSTRG.30678.2
MSTRG.30679.1
MSTRG.30681.1
MSTRG.30691.1
MSTRG.30710.1
MSTRG.30726.1
MSTRG.30726.2
MSTRG.30726.3
MSTRG.30735.1
MSTRG.30739.2
MSTRG.30739.1
MSTRG.30739.3
MSTRG.30739.4
MSTRG.30742.1
MSTRG.30743.1
MSTRG.30746.1
MSTRG.30747.1
MSTRG.30747.2
MSTRG.30749.1
MSTRG.30753.1
MSTRG.30764.1
MSTRG.30777.1
MSTRG.30777.2
MSTRG.30777.3
MSTRG.30777.4
MSTRG.30777.5
MSTRG.30777.9
MSTRG.30777.6
MSTRG.30777.7
MSTRG.30777.8
MSTRG.30777.10
MSTRG.30777.11
MSTRG.30793.2
MSTRG.30805.1
MSTRG.30807.1
MSTRG.30807.2
MSTRG.30822.1
MSTRG.30851.1
MSTRG.30851.2
MSTRG.30851.3
MSTRG.30851.4
MSTRG.30851.5
MSTRG.30851.6
MSTRG.30852.1
MSTRG.30852.3
MSTRG.30852.2
MSTRG.30857.1
MSTRG.30869.1
MD16G1269300
MSTRG.30876.1
MSTRG.30889.1
MSTRG.30900.1
MSTRG.30907.2
MSTRG.30913.1
MSTRG.30926.1
MSTRG.30931.1
MSTRG.30935.4
MSTRG.30944.1
MSTRG.30944.2
MSTRG.30944.3
MSTRG.30946.1
MSTRG.30947.2
MSTRG.30952.10
MSTRG.30952.9
MSTRG.30957.1
MSTRG.30958.1
MSTRG.30972.1
MSTRG.30972.2
MSTRG.30983.1
MSTRG.30983.2
MSTRG.8151.1
MSTRG.8151.2
MSTRG.8152.3
MSTRG.8152.1
MSTRG.8152.2
MSTRG.8152.4
MSTRG.8152.5
MD05G1004200
MSTRG.8152.11
MSTRG.8152.12
MSTRG.8152.13
MSTRG.8152.7
MSTRG.8152.8
MSTRG.8152.10
MSTRG.8152.14
MSTRG.8152.6
MSTRG.8152.9
MSTRG.8153.1
MSTRG.8153.2
MSTRG.8153.3
MSTRG.8155.1
MSTRG.8169.11
MSTRG.8169.12
MSTRG.8169.13
MSTRG.8169.14
MSTRG.8169.15
MSTRG.8169.16
MSTRG.8169.18
MSTRG.8171.1
MSTRG.8176.1
MSTRG.8176.2
MSTRG.8185.1
MSTRG.8185.2
MSTRG.8185.3
MSTRG.8189.1
MSTRG.8203.1
MSTRG.8211.1
MSTRG.8212.1
MSTRG.8219.1
MSTRG.8219.2
MSTRG.8224.1
MSTRG.8226.1
MSTRG.8250.1
MSTRG.8260.8
MD05G1025900
MSTRG.8284.1
MSTRG.8284.2
MSTRG.8327.1
MSTRG.8356.1
MSTRG.8370.1
MSTRG.8406.1
MSTRG.8407.1
MSTRG.8407.2
MSTRG.8447.2
MSTRG.8480.2
MSTRG.8480.3
MSTRG.8480.4
MSTRG.8480.5
MSTRG.8480.6
MD05G1061100
MSTRG.8490.3
MSTRG.8491.1
MSTRG.8496.3
MSTRG.8499.2
MSTRG.8499.6
MSTRG.8499.8
MSTRG.8526.2
MSTRG.8527.1
MSTRG.8551.2
MSTRG.8557.1
MD05G1074500
MSTRG.8559.2
MSTRG.8557.2
MSTRG.8557.3
MSTRG.8557.4
MSTRG.8557.5
MSTRG.8557.6
MSTRG.8557.7
MSTRG.8557.8
MSTRG.8557.9
MSTRG.8557.10
MSTRG.8557.11
MSTRG.8557.12
MSTRG.8557.13
MSTRG.8581.1
MD05G1080800
MSTRG.8601.1
MSTRG.8602.1
MSTRG.8611.1
MSTRG.8611.2
MSTRG.8611.3
MSTRG.8640.1
MSTRG.8640.2
MSTRG.8648.1
MSTRG.8648.2
MSTRG.8648.3
MSTRG.8648.4
MSTRG.8648.5
MSTRG.8648.7
MSTRG.8648.6
MSTRG.8660.1
MD05G1098100
MD05G1099500
MSTRG.8694.1
MSTRG.8711.1
MD05G1101700
MSTRG.8711.3
MSTRG.8711.4
MSTRG.8713.1
MSTRG.8715.1
MSTRG.8720.1
MSTRG.8722.1
MSTRG.8724.1
MSTRG.8727.1
MSTRG.8733.1
MSTRG.8733.2
MSTRG.8740.1
MSTRG.8740.2
MSTRG.8742.1
MSTRG.8742.2
MSTRG.8751.1
MSTRG.8751.2
MSTRG.8753.1
MD05G1109400
MSTRG.8754.2
MSTRG.8759.8
MSTRG.8771.1
MSTRG.8780.2
MSTRG.8780.3
MD05G1114300
MSTRG.8794.1
MSTRG.8814.1
MSTRG.8814.2
MSTRG.8814.3
MSTRG.8823.1
MSTRG.8860.1
MSTRG.8860.2
MSTRG.8860.3
MSTRG.8863.18
MSTRG.8866.1
MSTRG.8866.2
MSTRG.8867.1
MSTRG.8869.1
MSTRG.8878.1
MSTRG.8880.1
MSTRG.8901.1
MSTRG.8901.2
MSTRG.8901.3
MSTRG.8902.1
MSTRG.8931.1
MSTRG.8941.1
MSTRG.8941.3
MSTRG.8941.4
MSTRG.8964.1
MD05G1141500
MSTRG.8965.1
MSTRG.8970.1
MSTRG.8971.1
MSTRG.8979.1
MSTRG.8988.1
MD05G1146200
MSTRG.9001.1
MSTRG.9008.1
MSTRG.9008.2
MSTRG.9008.3
MSTRG.9004.30
MSTRG.9004.31
MSTRG.9004.32
MSTRG.9004.33
MSTRG.9013.1
MSTRG.9014.1
MSTRG.9014.2
MSTRG.9017.1
MSTRG.9018.1
MSTRG.9025.1
MSTRG.9054.1
MSTRG.9055.1
MSTRG.9067.1
MSTRG.9083.1
MSTRG.9084.1
MSTRG.9088.1
MD05G1160800
MSTRG.9104.2
MSTRG.9138.1
MSTRG.9156.1
MD05G1180000
MSTRG.9226.1
MD05G1183800
MSTRG.9266.2
MSTRG.9267.2
MSTRG.9267.3
MSTRG.9267.4
MSTRG.9276.1
MSTRG.9321.1
MSTRG.9321.2
MSTRG.9340.1
MSTRG.9340.2
MSTRG.9340.3
MSTRG.9345.1
MSTRG.9347.1
MSTRG.9347.2
MSTRG.9347.3
MSTRG.9353.1
MSTRG.9434.1
MSTRG.9467.1
MSTRG.9468.1
MSTRG.9486.8
MSTRG.9489.1
MSTRG.9490.1
MSTRG.9491.1
MSTRG.9491.2
MSTRG.9493.1
MSTRG.9496.1
MSTRG.9497.1
MSTRG.9576.1
MSTRG.9576.2
MSTRG.9591.1
MSTRG.9614.1
MSTRG.9629.1
MSTRG.9629.2
MSTRG.9629.3
MSTRG.9667.1
MSTRG.9667.2
MSTRG.9671.2
MSTRG.9690.1
MSTRG.9702.1
MSTRG.9702.4
MSTRG.9702.2
MSTRG.9702.3
MSTRG.9702.5
MSTRG.9714.6
MSTRG.9715.1
MSTRG.9723.1
MSTRG.9724.13
MSTRG.9731.1
MSTRG.9731.2
MSTRG.9740.1
MSTRG.9743.2
MSTRG.9744.6
MSTRG.9752.1
MSTRG.9752.3
MSTRG.9752.4
MD05G1267100
MD05G1268300
MSTRG.9769.6
MSTRG.9769.2
MSTRG.9769.3
MSTRG.9769.4
MSTRG.9769.5
MSTRG.9769.1
MSTRG.9769.7
MSTRG.9769.8
MSTRG.9769.9
MSTRG.9769.10
MSTRG.9769.11
MSTRG.9769.12
MSTRG.9769.13
MSTRG.9769.14
MSTRG.9769.15
MSTRG.9790.1
MSTRG.9790.4
MSTRG.9790.5
MSTRG.9790.2
MSTRG.9790.6
MSTRG.9790.8
MSTRG.9790.7
MSTRG.9790.10
MSTRG.9790.11
MSTRG.9790.12
MSTRG.9790.13
MSTRG.9790.14
MSTRG.9790.16
MSTRG.9790.17
MSTRG.9790.18
MSTRG.9790.19
MSTRG.9790.20
MSTRG.9790.21
MSTRG.9790.24
MSTRG.9790.25
MD05G1275600
MD05G1278300
MSTRG.9927.1
MSTRG.9937.9
MSTRG.9941.1
MD05G1297200
MSTRG.9982.1
MSTRG.10004.1
MSTRG.10015.1
MSTRG.10060.1
MSTRG.10060.3
MSTRG.10066.1
MSTRG.10066.2
MSTRG.10084.1
MSTRG.10134.1
MSTRG.10134.2
MSTRG.10151.1
MSTRG.10151.2
MSTRG.10151.3
MSTRG.10160.1
MSTRG.10173.3
MSTRG.10193.2
MSTRG.10197.1
MSTRG.10201.5
MSTRG.10201.6
MSTRG.10201.7
MSTRG.10226.1
MSTRG.10232.1
MSTRG.10243.1
MSTRG.10243.2
MSTRG.10243.3
MSTRG.10350.1
MSTRG.22967.1
MSTRG.22967.2
MSTRG.22967.3
MSTRG.22967.4
MD13G1003000
MSTRG.23004.9
MSTRG.23037.3
MSTRG.23037.5
MSTRG.23037.6
MSTRG.23047.1
MD13G1011300
MSTRG.23088.15
MSTRG.23132.1
MSTRG.23132.2
MSTRG.23132.3
MSTRG.23132.4
MSTRG.23132.5
MSTRG.23133.6
MSTRG.23182.1
MSTRG.23191.1
MSTRG.23191.2
MSTRG.23191.3
MSTRG.23194.1
MSTRG.23195.1
MSTRG.23196.1
MSTRG.23211.20
MSTRG.23211.23
MSTRG.23236.1
MSTRG.23255.1
MSTRG.23278.1
MSTRG.23278.2
MSTRG.23283.1
MSTRG.23283.2
MSTRG.23298.1
MSTRG.23299.1
MSTRG.23299.2
MSTRG.23299.3
MSTRG.23347.1
MSTRG.23361.1
MSTRG.23362.1
MD13G1057900
MSTRG.23420.1
MSTRG.23426.1
MSTRG.23442.1
MD13G1070700
MSTRG.23447.1
MSTRG.23460.1
MSTRG.23460.2
MSTRG.23460.3
MSTRG.23463.1
MSTRG.23510.1
MSTRG.23510.2
MSTRG.23510.3
MSTRG.23510.4
MSTRG.23510.5
MSTRG.23510.6
MSTRG.23510.7
MSTRG.23510.8
MSTRG.23527.1
MSTRG.23575.1
MSTRG.23594.1
MSTRG.23594.3
MSTRG.23609.1
MSTRG.23626.2
MSTRG.23627.2
MSTRG.23630.1
MSTRG.23654.1
MSTRG.23693.1
MD13G1111100
MSTRG.23707.2
MSTRG.23708.1
MSTRG.23708.2
MSTRG.23709.4
MSTRG.23719.4
MSTRG.23719.10
MSTRG.23719.11
MSTRG.23719.7
MSTRG.23719.8
MSTRG.23719.9
MSTRG.23761.1
MSTRG.23765.1
MSTRG.23766.1
MSTRG.23766.2
MSTRG.23799.1
MSTRG.23800.1
MSTRG.23800.2
MSTRG.23801.1
MSTRG.23802.1
MSTRG.23821.2
MSTRG.23821.3
MD13G1143100
MSTRG.23907.1
MSTRG.23934.3
MSTRG.23934.4
MSTRG.23966.1
MSTRG.23992.2
MSTRG.23998.1
MSTRG.23998.2
MSTRG.23998.3
MSTRG.23998.4
MSTRG.24001.1
MSTRG.24018.1
MSTRG.24020.1
MSTRG.24035.1
MSTRG.24053.1
MSTRG.24054.1
MSTRG.24057.1
MSTRG.24100.1
MSTRG.24117.1
MSTRG.24125.1
MSTRG.24125.2
MSTRG.24128.1
MSTRG.24157.1
MSTRG.24159.1
MSTRG.24164.3
MSTRG.24197.1
MSTRG.24197.2
MSTRG.24213.1
MSTRG.24213.2
MSTRG.24222.1
MSTRG.24256.1
MSTRG.24260.1
MSTRG.24260.3
MSTRG.24267.1
MSTRG.24295.1
MSTRG.24304.1
MSTRG.24304.2
MSTRG.24313.1
MSTRG.24322.1
MSTRG.24321.1
MSTRG.24343.1
MSTRG.24345.1
MSTRG.24347.1
MSTRG.24350.1
MSTRG.24358.1
MSTRG.24376.1
MSTRG.24376.3
MSTRG.24382.1
MSTRG.24433.1
MSTRG.24433.2
MSTRG.24453.1
MSTRG.24466.1
MSTRG.24466.2
MSTRG.24489.1
MSTRG.24492.1
MSTRG.24492.2
MD13G1238500
MSTRG.24508.1
MSTRG.24531.1
MSTRG.24541.1
MSTRG.24544.1
MSTRG.24549.1
MSTRG.24560.1
MSTRG.24561.1
MSTRG.24567.2
MSTRG.24577.2
MSTRG.24606.1
MSTRG.24606.2
MSTRG.24612.1
MSTRG.24612.2
MSTRG.24625.1
MSTRG.24625.2
MSTRG.24631.7
MSTRG.24647.1
MSTRG.24670.2
MSTRG.24677.1
MD13G1266800
MD13G1266900
MSTRG.24687.1
MSTRG.24693.1
MD13G1270300
MSTRG.24699.1
MSTRG.24700.1
MSTRG.24707.1
MD13G1272700
MSTRG.24707.3
MSTRG.24711.1
MSTRG.24711.2
MSTRG.24713.1
MSTRG.24720.1
MSTRG.24720.3
MSTRG.24724.1
MSTRG.24724.2
MSTRG.24724.3
MSTRG.24724.4
MSTRG.24728.1
MSTRG.24736.1
MSTRG.24736.2
MD13G1279700
MSTRG.24737.1
MSTRG.24737.2
MSTRG.24743.1
MSTRG.24750.1
MSTRG.24750.2
MSTRG.24751.1
MSTRG.24757.1
MSTRG.24758.3
MSTRG.24758.1
MSTRG.24758.2
MSTRG.24758.5
MSTRG.24758.6
MSTRG.24758.7
MSTRG.24758.8
MSTRG.24758.9
MSTRG.24760.1
MSTRG.24760.2
MSTRG.24760.3
MSTRG.24762.1
MD13G1283800
MSTRG.24766.1
MSTRG.24766.2
MSTRG.24770.8
MSTRG.24770.9
MSTRG.24772.1
MSTRG.13785.1
MSTRG.13804.1
MSTRG.13838.2
MSTRG.13856.1
MSTRG.13891.8
MSTRG.13904.1
MSTRG.13910.1
MSTRG.13910.2
MSTRG.13910.3
MSTRG.13910.4
MSTRG.13910.5
MSTRG.13910.6
MSTRG.13910.7
MSTRG.13910.8
MSTRG.13910.9
MSTRG.13910.10
MD08G1021800
MSTRG.13921.1
MSTRG.13932.1
MSTRG.13943.1
MSTRG.13962.1
MSTRG.13963.1
MSTRG.13962.2
MSTRG.13963.2
MSTRG.13968.1
MSTRG.13983.1
MSTRG.13987.1
MSTRG.13987.2
MSTRG.13988.1
MD08G1034900
MSTRG.14005.1
MSTRG.14006.1
MSTRG.14006.2
MSTRG.14005.2
MSTRG.14013.1
MSTRG.14049.2
MSTRG.14058.1
MSTRG.14091.1
MSTRG.14091.2
MSTRG.14091.3
MSTRG.14091.4
MSTRG.14092.1
MSTRG.14092.2
MSTRG.14092.3
MSTRG.14142.1
MSTRG.14165.1
MSTRG.14191.12
MSTRG.14244.1
MD08G1080500
MSTRG.14267.2
MSTRG.14274.1
MSTRG.14277.1
MSTRG.14276.3
MSTRG.14276.4
MSTRG.14276.5
MSTRG.14276.6
MSTRG.14276.7
MD08G1082500
MSTRG.14284.1
MSTRG.14289.1
MSTRG.14290.2
MSTRG.14290.1
MSTRG.14290.3
MSTRG.14323.1
MSTRG.14324.1
MSTRG.14327.1
MD08G1094000
MSTRG.14345.2
MD08G1096900
MSTRG.14361.1
MSTRG.14377.1
MSTRG.14377.2
MD08G1100000
MSTRG.14378.1
MSTRG.14378.2
MSTRG.14379.1
MSTRG.14380.1
MSTRG.14388.1
MSTRG.14415.1
MSTRG.14422.1
MSTRG.14439.1
MSTRG.14441.1
MSTRG.14441.2
MSTRG.14450.1
MSTRG.14450.2
MD08G1110800
MSTRG.14452.1
MSTRG.14458.1
MSTRG.14458.2
MSTRG.14463.1
MSTRG.14463.2
MSTRG.14466.1
MSTRG.14466.2
MSTRG.14466.3
MSTRG.14475.1
MSTRG.14475.2
MSTRG.14475.3
MSTRG.14477.1
MSTRG.14481.1
MSTRG.14485.1
MSTRG.14507.1
MSTRG.14507.2
MSTRG.14510.1
MSTRG.14510.2
MSTRG.14516.1
MSTRG.14520.1
MSTRG.14535.1
MSTRG.14552.1
MSTRG.14563.1
MSTRG.14587.1
MSTRG.14609.1
MD08G1137100
MSTRG.14625.1
MSTRG.14625.2
MSTRG.14637.1
MSTRG.14637.5
MSTRG.14637.2
MSTRG.14637.3
MSTRG.14637.4
MSTRG.14637.6
MSTRG.14637.7
MSTRG.14637.9
MSTRG.14646.1
MSTRG.14674.1
MSTRG.14674.2
MSTRG.14674.3
MSTRG.14674.4
MSTRG.14674.5
MSTRG.14682.1
MSTRG.14682.2
MSTRG.14687.1
MSTRG.14690.1
MSTRG.14691.1
MSTRG.14694.1
MSTRG.14703.1
MSTRG.14712.1
MSTRG.14714.2
MSTRG.14714.1
MSTRG.14714.3
MSTRG.14714.5
MSTRG.14714.4
MSTRG.14714.6
MSTRG.14714.7
MSTRG.14714.8
MSTRG.14714.9
MSTRG.14714.10
MSTRG.14719.1
MSTRG.14730.7
MSTRG.14730.8
MSTRG.14730.9
MD08G1158900
MSTRG.14742.1
MSTRG.14742.2
MSTRG.14742.3
MSTRG.14742.4
MSTRG.14758.12
MSTRG.14782.1
MSTRG.14791.2
MSTRG.14797.1
MSTRG.14817.1
MSTRG.14817.2
MSTRG.14826.1
MSTRG.14830.2
MSTRG.14830.3
MSTRG.14870.1
MD08G1185300
MSTRG.14918.1
MSTRG.14935.1
MSTRG.14980.1
MD08G1199900
MSTRG.15014.1
MSTRG.15033.1
MD08G1207500
MSTRG.15035.2
MSTRG.15039.1
MSTRG.15048.1
MSTRG.15060.1
MSTRG.15091.1
MSTRG.15108.1
MSTRG.15113.1
MSTRG.15129.1
MSTRG.15146.1
MSTRG.15149.1
MSTRG.15155.1
MSTRG.15179.1
MSTRG.15179.2
MSTRG.15179.3
MSTRG.15182.1
MD08G1229800
MSTRG.15192.1
MSTRG.15202.1
MSTRG.15206.2
MSTRG.15207.1
MSTRG.15207.2
MSTRG.15207.3
MSTRG.15210.1
MSTRG.15217.1
MSTRG.15217.2
MSTRG.15217.3
MSTRG.15254.1
MSTRG.15326.1
MSTRG.15334.1
MSTRG.15334.2
MSTRG.15334.3
MSTRG.24780.1
MSTRG.24780.2
MSTRG.24780.3
MSTRG.24780.4
MD14G1000400
MSTRG.24784.1
MSTRG.24870.1
MSTRG.24942.1
MD14G1030100
MSTRG.24980.1
MD14G1035000
MD14G1037200
MSTRG.25003.1
MSTRG.25013.1
MSTRG.25013.2
MSTRG.25013.3
MSTRG.25038.1
MSTRG.25038.2
MSTRG.25038.3
MSTRG.25038.4
MSTRG.25038.5
MSTRG.25038.6
MSTRG.25038.7
MSTRG.25038.8
MSTRG.25070.1
MSTRG.25080.1
MSTRG.25092.1
MSTRG.25093.1
MSTRG.25113.1
MSTRG.25162.2
MSTRG.25170.5
MD14G1078000
MSTRG.25233.2
MSTRG.25237.1
MSTRG.25237.2
MD14G1084800
MSTRG.25256.2
MSTRG.25259.1
MSTRG.25271.1
MSTRG.25271.2
MSTRG.25271.3
MSTRG.25271.4
MSTRG.25273.1
MSTRG.25273.2
MD14G1095000
MSTRG.25318.1
MSTRG.25318.2
MSTRG.25320.1
MSTRG.25320.2
MSTRG.25320.3
MSTRG.25326.1
MD14G1097500
MSTRG.25327.2
MSTRG.25335.1
MSTRG.25345.2
MSTRG.25345.3
MSTRG.25347.2
MSTRG.25350.1
MSTRG.25362.1
MSTRG.25375.1
MSTRG.25377.1
MSTRG.25387.1
MSTRG.25390.1
MSTRG.25449.1
MSTRG.25449.2
MSTRG.25477.1
MSTRG.25490.1
MSTRG.25490.2
MSTRG.25510.1
MSTRG.25555.1
[truncated: 2,081 more rows]

## Sheet: Table S3
Details of lncRNA-targeted DEGs in M1/M2 pair
id	logFC	pvalue.x	padj	direction.x	isBest	mrna	direction.y	type	subtype	location	distance	class	corr	pvalue.y	description
MSTRG.8226.1	7.73956	2.63e-09	1.09e-07	up	1	MD05G1017100	antisense	intergenic	convergent	downstream	3752	Intergenic	0.899355	0.000963888	Pathogen-related protein-like
MSTRG.23278.1	7.10107	7.28e-16	6.05e-14	up	0	MD13G1044400	sense	intergenic	same_strand	downstream	6774	Intergenic	-0.889592	0.00131968	Aluminum-activated malate transporter
MSTRG.23278.1	7.10107	7.28e-16	6.05e-14	up	0	MD13G1044600	antisense	intergenic	convergent	downstream	2441	Intergenic	-0.859016	0.00300993	transcription factor
MSTRG.17094.1	6.41388	3.01e-06	6.6e-05	up	0	MD09G1278700	sense	intergenic	same_strand	downstream	8138	Intergenic	-0.965719	2.37e-05	ADP-ribosylation factor GTPase-activating protein
MSTRG.17094.1	6.41388	3.01e-06	6.6e-05	up	1	MD09G1278600	antisense	intergenic	divergent	upstream	1007	Intergenic	0.919487	0.000450382	Transcription factor MYB113
MSTRG.27523.1	5.49418	0.000293845	0.00313525	up	0	MD15G1186100	sense	intergenic	same_strand	downstream	1359	Sense intergenic upstream	-0.769423	0.0153392	G-type lectin S-receptor-like serine threonine-protein kinase
MSTRG.27523.1	5.49418	0.000293845	0.00313525	up	0	MD15G1185500	sense	intergenic	same_strand	upstream	8151	Intergenic	-0.73866	0.023011	Belongs to the TRAFAC class myosin-kinesin ATPase superfamily. Kinesin family
MSTRG.27523.1	5.49418	0.000293845	0.00313525	up	0	MD15G1185800	sense	intergenic	same_strand	upstream	6270	Intergenic	-0.702087	0.0349853
MSTRG.27523.1	5.49418	0.000293845	0.00313525	up	0	MD15G1185700	sense	intergenic	same_strand	upstream	6604	Intergenic	-0.621758	0.0738326	Belongs to the TRAFAC class myosin-kinesin ATPase superfamily. Kinesin family
MSTRG.27523.1	5.49418	0.000293845	0.00313525	up	0	MD15G1185900	sense	intergenic	same_strand	upstream	5283	Intergenic	-0.61598	0.0773527	Belongs to the TRAFAC class myosin-kinesin ATPase superfamily. Kinesin family
MSTRG.27523.1	5.49418	0.000293845	0.00313525	up	0	MD15G1185600	sense	intergenic	same_strand	upstream	7411	Intergenic	-0.534058	0.138588	Belongs to the TRAFAC class myosin-kinesin ATPase superfamily. Kinesin family
MSTRG.21482.1	5.417	2.34e-06	5.53e-05	up	0	MD12G1021200	sense	intergenic	same_strand	downstream	7829	Intergenic	0.536094	0.136804	Protein BUD31 homolog
MSTRG.16907.1	5.14585	0.00146164	0.0123181	up	0	MD09G1248800	sense	intergenic	same_strand	downstream	3378	Sense intergenic upstream	0.619902	0.074952	Pentatricopeptide repeat-containing protein At2g20710, mitochondrial-like
MSTRG.12785.2	4.88928	4.57e-05	0.000654385	up	1	MD07G1149400	sense	intergenic	same_strand	upstream	7560	Intergenic	0.78075	0.0130146	Clustered mitochondria protein
MSTRG.9067.1	4.41563	8.48e-08	2.82e-06	up	0	MD05G1155100	antisense	intergenic	divergent	upstream	13397	Intergenic	0.855574	0.00326351	Belongs to the alpha-IPM synthase homocitrate synthase family
MSTRG.9067.1	4.41563	8.48e-08	2.82e-06	up	1	MD05G1155000	sense	intergenic	same_strand	downstream	10271	Intergenic	0.839394	0.00465444
MSTRG.9067.1	4.41563	8.48e-08	2.82e-06	up	0	MD05G1155200	sense	intergenic	same_strand	downstream	17403	Intergenic	-0.747914	0.0204848	DNA-directed RNA polymerase I subunit
MSTRG.21040.1	4.38078	3.97e-13	2.31e-11	up	1	MD11G1272400	antisense	intergenic	divergent	upstream	4645	Intergenic	0.955495	5.86e-05	Belongs to the iron ascorbate-dependent oxidoreductase family
MSTRG.21894.3	4.35636	2.92e-15	2.2e-13	up	1	MD12G1092700	antisense	intergenic	convergent	downstream	4491	Intergenic	0.500041	0.17043	Belongs to the FPP GGPP synthase family
MSTRG.32570.15	4.34805	1.85e-16	1.65e-14	up	0	MD17G1258600	sense	intergenic	same_strand	upstream	1583	Sense intergenic upstream	0.987302	7.5e-07	leaf senescence
MSTRG.32570.15	4.34805	1.85e-16	1.65e-14	up	0	MD17G1258500	sense	intergenic	same_strand	upstream	6283	Intergenic	0.682019	0.0430002	Zein-binding
MSTRG.32570.15	4.34805	1.85e-16	1.65e-14	up	1	MD17G1258700	antisense	genic	nested	exonic	0	Antisense exonic	0.572055	0.107512
MSTRG.552.1	3.88586	5.31e-05	0.00073329	up	0	MD00G1097100	antisense	intergenic	divergent	upstream	6883	Intergenic	0.839441	0.00464993
MSTRG.552.1	3.88586	5.31e-05	0.00073329	up	1	MD00G1097000	antisense	intergenic	convergent	downstream	79	Intergenic	-0.80847	0.00834839
MSTRG.26702.1	3.53248	0.00031752	0.00335705	up	1	MD15G1062500	sense	intergenic	same_strand	downstream	777	Sense intergenic upstream	0.980666	3.25e-06	zinc finger CCCH domain-containing protein					OXIDATION-RELATED ZINC FINGER 2, OZF2
MSTRG.26702.1	3.53248	0.00031752	0.00335705	up	0	MD15G1062400	sense	intergenic	same_strand	upstream	6892	Intergenic	-0.564705	0.113157	SANT SWI3, ADA2, N-CoR and TFIIIB'' DNA-binding domains
MSTRG.12785.1	3.45834	2.64e-05	0.000420597	up	1	MD07G1149400	sense	intergenic	same_strand	upstream	7560	Intergenic	0.808726	0.00831162	Clustered mitochondria protein
MSTRG.6333.1	3.28942	1.85e-07	5.38e-06	up	1	MD03G1258700	antisense	genic	nested	exonic	0	Antisense exonic	0.505256	0.165301	ankyrin repeat-containing protein
MSTRG.17187.1	2.9885	0.00299888	0.0229454	up	0	MD09G1292900	sense	genic	containing	intronic	0	Sense intronic	0.565422	0.112599	The light-harvesting complex (LHC) functions as a light receptor, it captures and delivers excitation energy to photosystems with which it is closely associated
MSTRG.17187.1	2.9885	0.00299888	0.0229454	up	0	MD09G1293100	sense	intergenic	same_strand	upstream	9385	Intergenic	0.461645	0.210964	Autophagy-related protein
MSTRG.12455.1	2.93244	5.21e-05	0.000729332	up	1	MD07G1096700	sense	intergenic	same_strand	upstream	3395	Sense intergenic upstream	-0.781601	0.0128503	At1g28695-like
MSTRG.14244.1	2.82433	8.37e-19	1.22e-16	up	0	MD08G1078000	antisense	intergenic	divergent	upstream	8594	Intergenic	-0.66434	0.0509652	BEST Arabidopsis thaliana protein match is P-loop containing nucleoside triphosphate hydrolases superfamily protein (TAIR
MSTRG.14244.1	2.82433	8.37e-19	1.22e-16	up	1	MD08G1077600	antisense	genic	overlapping	exonic	0	Antisense exonic	-0.602395	0.0860329	hAT family C-terminal dimerisation region
MSTRG.14244.1	2.82433	8.37e-19	1.22e-16	up	0	MD08G1077900	antisense	intergenic	divergent	upstream	6081	Intergenic	-0.477497	0.19364	AAA domain
MSTRG.6415.1	2.80626	4.18e-05	0.000609263	up	0	MD03G1273500	antisense	intergenic	divergent	upstream	8424	Intergenic	-0.791485	0.0110417	Ankyrin repeat domain-containing protein
MSTRG.19079.1	2.76237	0.00732082	0.0457748	up	1	MD10G1306600	sense	intergenic	same_strand	upstream	3970	Sense intergenic upstream	-0.56493	0.112981	Serine threonine-protein kinase
MSTRG.24762.1	2.7193	0.000152283	0.00182551	up	1	MD13G1284100	antisense	intergenic	convergent	downstream	33229	Intergenic	-0.845234	0.00411323	UBX domain-containing protein
MSTRG.24762.1	2.7193	0.000152283	0.00182551	up	0	MD13G1284200	antisense	intergenic	convergent	downstream	35460	Intergenic	-0.773497	0.0144737	UBX domain-containing protein
MSTRG.28786.2	2.63627	0.00315025	0.023946	up	1	MD15G1384600	antisense	intergenic	divergent	upstream	3925	Intergenic	-0.796304	0.0102255	MADS-box protein
MSTRG.5655.1	2.57502	3.94e-06	8.04e-05	up	1	MD03G1146300	antisense	intergenic	convergent	downstream	14548	Intergenic	-0.646446	0.0599264	Ankyrin repeat-containing protein
MSTRG.13004.2	2.48767	0.00550512	0.0365855	up	1	MD07G1186500	antisense	intergenic	divergent	upstream	2021	Intergenic	0.464676	0.207587	-
MSTRG.28600.1	2.48088	1.48e-22	4.31e-20	up	1	MD15G1357300	sense	genic	containing	intronic	0	Sense intronic	-0.906605	0.000747404	DNA-directed RNA polymerase III subunit
MSTRG.4538.1	2.3825	6.79e-15	4.64e-13	up	0	MD02G1275700	sense	intergenic	same_strand	downstream	22878	Intergenic	-0.622215	0.0735587	Cyclin-dependent protein kinase
MSTRG.21481.1	2.35006	3.72e-30	2.17e-27	up	0	MD12G1021200	sense	intergenic	same_strand	downstream	8389	Intergenic	0.662877	0.0516637	Protein BUD31 homolog
MSTRG.21481.1	2.35006	3.72e-30	2.17e-27	up	1	MD12G1021000	sense	intergenic	same_strand	upstream	2039	Sense intergenic upstream	-0.517443	0.153663	Belongs to the ABC transporter superfamily. ABCG family. PDR (TC 3.A.1.205) subfamily
MSTRG.1602.1	2.34627	0.00027893	0.00300366	up	1	MD01G1072000	sense	intergenic	same_strand	upstream	41	Sense intergenic upstream	0.917084	0.000498
MSTRG.365.1	2.25805	0.00133012	0.0112915	up	1	MD00G1064700	antisense	intergenic	divergent	upstream	30331	Intergenic	0.776408	0.0138757	Protein of unknown function (DUF3727)
MSTRG.4785.3	2.22909	1.89e-21	3.67e-19	up	0	MD02G1317200	sense	intergenic	same_strand	downstream	1577	Sense intergenic upstream	0.561174	0.115931
MD05G1114300	2.14484	0.000104144	0.00131651	up	1	MD05G1114400	antisense	intergenic	divergent	upstream	5055	Intergenic	0.836146	0.00497559	EF-hand, calcium binding motif
MSTRG.32530.1	2.10159	2.33e-08	8.74e-07	up	1	MD17G1251100	sense	intergenic	same_strand	upstream	5747	Intergenic	0.89176	0.0012339	F-box kelch-repeat protein
MSTRG.14637.3	1.96656	2.66e-08	9.66e-07	up	1	MD08G1143000	sense	intergenic	same_strand	downstream	9290	Intergenic	0.701682	0.0351367	Component of the ubiquinol-cytochrome c reductase complex (complex III or cytochrome b-c1 complex), which is part of the mitochondrial respiratory chain
MD13G1266800	1.9586	6.46e-18	6.83e-16	up	1	MD13G1266700	antisense	intergenic	divergent	upstream	23543	Intergenic	0.675566	0.0458071	PB1 domain
MSTRG.485.1	1.88999	3.5e-22	8.14e-20	up	1	MD00G1084000	sense	intergenic	same_strand	downstream	43106	Intergenic	-0.608723	0.0819182	60S ribosomal protein
MSTRG.30805.1	1.82415	0.0019917	0.0160857	up	0	MD16G1256500	sense	intergenic	same_strand	upstream	15701	Intergenic	0.839979	0.00459812	Protein VERNALIZATION INSENSITIVE
MSTRG.12242.2	1.75647	1.08e-07	3.49e-06	up	0	MD07G1058400	sense	intergenic	same_strand	downstream	4038	Sense intergenic upstream	0.920764	0.000426404	AMMECR1
MSTRG.17713.1	1.74653	0.000163627	0.00188414	up	0	MD10G1081300	sense	intergenic	same_strand	downstream	17477	Intergenic	-0.640412	0.0631578	Essential subunit of the N-oligosaccharyl transferase (OST) complex which catalyzes the transfer of a high mannose oligosaccharide from a lipid-linked oligosaccharide donor to an asparagine residue within an Asn-X-Ser Thr consensus motif in nascent polypeptide chains
MSTRG.24267.1	1.72339	0.00340014	0.0253485	up	1	MD13G1200600	sense	intergenic	same_strand	downstream	434	Sense intergenic upstream	0.846961	0.00396181	Early light-induced protein
MSTRG.29372.1	1.68804	0.00670595	0.0430885	up	1	MD16G1025800	antisense	intergenic	convergent	downstream	3168	Intergenic	-0.959812	4.12e-05	MLP-like protein
MSTRG.29372.1	1.68804	0.00670595	0.0430885	up	0	MD16G1025600	antisense	intergenic	divergent	upstream	4606	Intergenic	-0.894472	0.00113216	MLP-like protein
MSTRG.29372.1	1.68804	0.00670595	0.0430885	up	0	MD16G1025500	antisense	intergenic	divergent	upstream	7879	Intergenic	-0.5918	0.0932021	rapid alkalinization
MSTRG.30130.1	1.64286	2.21e-09	9.52e-08	up	1	MD16G1140800	sense	intergenic	same_strand	upstream	4861	Sense intergenic upstream	0.974301	8.74e-06	ethylene-responsive transcription factor
MSTRG.12454.1	1.60937	3.63e-06	7.68e-05	up	1	MD07G1096700	sense	intergenic	same_strand	upstream	3913	Sense intergenic upstream	-0.696197	0.0372275	At1g28695-like
MSTRG.21038.1	1.58451	0.000153826	0.00182551	up	1	MD11G1271900	antisense	genic	overlapping	exonic	0	Antisense exonic	0.658126	0.053973	gag-polypeptide of LTR copia-type
MSTRG.21038.1	1.58451	0.000153826	0.00182551	up	0	MD11G1271700	antisense	intergenic	convergent	downstream	2170	Intergenic	-0.551676	0.123594	sodium metabolite cotransporter BASS1
MSTRG.2767.2	1.57325	2.52e-13	1.55e-11	up	1	MD02G1006100	sense	genic	containing	intronic	0	Sense intronic	0.581374	0.100603	-
MSTRG.2767.2	1.57325	2.52e-13	1.55e-11	up	0	MD02G1006000	sense	intergenic	same_strand	downstream	2758	Sense intergenic upstream	0.542795	0.131025	eukaryotic translation initiation factor isoform
MSTRG.20269.1	1.50141	2.22e-05	0.000358791	up	0	MD11G1148200	sense	intergenic	same_strand	downstream	17230	Intergenic	-0.740797	0.0224105	Destroys radicals which are normally produced within the cells and which are toxic to biological systems
MSTRG.2738.1	1.48652	0.00404764	0.0290581	up	0	MD02G1002100	antisense	intergenic	convergent	downstream	5036	Intergenic	-0.844103	0.00421442	2-alkenal reductase (NADP( )-dependent)-like
MSTRG.2738.1	1.48652	0.00404764	0.0290581	up	1	MD02G1002300	antisense	intergenic	divergent	upstream	170	Bi-directional	0.797436	0.0100398	2-alkenal reductase (NADP( )-dependent)-like
MSTRG.10015.1	1.47924	0.00377529	0.027789	up	0	MD05G1310200	antisense	intergenic	convergent	downstream	7661	Intergenic	-0.897752	0.00101705	HB1, ASXL, restriction endonuclease HTH domain
MSTRG.10015.1	1.47924	0.00377529	0.027789	up	0	MD05G1310700	antisense	intergenic	divergent	upstream	2953	Intergenic	-0.760838	0.017275	-
MSTRG.4337.1	1.47858	8.22e-07	2.12e-05	up	1	MD02G1251000	antisense	intergenic	convergent	downstream	424	Intergenic	-0.903346	0.000839983	receptor-like protein kinase
MSTRG.9667.1	1.4697	0.00777914	0.0478684	up	0	MD05G1252400	antisense	intergenic	divergent	upstream	2346	Intergenic	0.485456	0.185254	Glutathione S-transferase omega-like 2
MSTRG.3387.1	1.44671	0.000112432	0.00140462	up	0	MD02G1093500	sense	intergenic	same_strand	downstream	8242	Intergenic	-0.803188	0.00913175	subtilisin-like
MSTRG.3387.1	1.44671	0.000112432	0.00140462	up	1	MD02G1093600	antisense	intergenic	divergent	upstream	5205	Intergenic	-0.59475	0.0911709	Guanine nucleotide-binding protein subunit gamma
MSTRG.14422.1	1.4429	2.22e-06	5.37e-05	up	1	MD08G1106800	antisense	intergenic	divergent	upstream	4691	Intergenic	-0.689495	0.0398891	isoform X1
MSTRG.17682.2	1.43577	0.00583544	0.0383425	up	1	MD10G1076500	sense	genic	overlapping	intronic	0	Sense intronic	0.936816	0.000196195	At1g01500-like
MD03G1218700	1.41388	1.27e-08	4.92e-07	up	0	MD03G1218600	sense	intergenic	same_strand	downstream	2	Sense intergenic upstream	0.933798	0.000230302
MD03G1218700	1.41388	1.27e-08	4.92e-07	up	0	MD03G1218500	sense	intergenic	same_strand	downstream	1155	Sense intergenic upstream	0.742276	0.0220009	Cytochrome p450
MD03G1218700	1.41388	1.27e-08	4.92e-07	up	1	MD03G1218800	sense	intergenic	same_strand	upstream	1	Sense intergenic upstream	0.725091	0.0270736	iron ion binding
MD03G1218700	1.41388	1.27e-08	4.92e-07	up	0	MD03G1218900	sense	intergenic	same_strand	upstream	4872	Sense intergenic upstream	0.613224	0.0790675	The light-harvesting complex (LHC) functions as a light receptor, it captures and delivers excitation energy to photosystems with which it is closely associated
MSTRG.24117.1	1.34082	6.65e-14	4.3e-12	up	1	MD13G1176900	sense	intergenic	same_strand	upstream	8803	Intergenic	0.428679	0.249625	DNA topoisomerase
MSTRG.275.1	1.25903	0.00072049	0.00659787	up	0	MD00G1048800	antisense	intergenic	convergent	downstream	8875	Intergenic	-0.53696	0.136049	L-galactono-1,4-lactone dehydrogenase
MSTRG.275.1	1.25903	0.00072049	0.00659787	up	0	MD00G1048700	antisense	intergenic	convergent	downstream	1243	Intergenic	-0.442889	0.232526	TMV resistance protein N-like
MSTRG.31564.1	1.18783	0.000467497	0.004647	up	1	MD17G1089900	sense	intergenic	same_strand	upstream	3783	Sense intergenic upstream	0.65488	0.0555882	Catalyzes xyloglucan endohydrolysis (XEH) and or endotransglycosylation (XET). Cleaves and religates xyloglucan polymers, an essential constituent of the primary cell wall, and thereby participates in cell wall construction of growing tissues
MSTRG.28058.9	1.13835	0.00159666	0.0130768	up	1	MD15G1266200	sense	intergenic	same_strand	upstream	7509	Intergenic	0.680619	0.0435994	ZINC FINGER protein
MSTRG.14637.5	1.13064	0.000564404	0.0053366	up	1	MD08G1143000	sense	intergenic	same_strand	downstream	9290	Intergenic	0.911559	0.000620704	Component of the ubiquinol-cytochrome c reductase complex (complex III or cytochrome b-c1 complex), which is part of the mitochondrial respiratory chain
MSTRG.21885.3	1.04441	3.44e-06	7.4e-05	up	1	MD12G1090400	antisense	intergenic	divergent	upstream	6601	Intergenic	-0.530349	0.141875
MD17G1192600	1.04303	1.65e-05	0.000285001	up	1	MD17G1192500	antisense	intergenic	divergent	upstream	32200	Intergenic	0.738301	0.023113	-
MSTRG.28457.1	1.04031	8.98e-12	4.97e-10	up	0	MD15G1334000	sense	intergenic	same_strand	upstream	3746	Sense intergenic upstream	-0.606272	0.0834973	Ribonuclease H protein
MSTRG.4673.1	1.01575	0.00668664	0.0430885	up	0	MD02G1299900	sense	intergenic	same_strand	upstream	8827	Intergenic	0.869526	0.00231981	Serine threonine-protein kinase-like protein
MSTRG.4673.1	1.01575	0.00668664	0.0430885	up	0	MD02G1299300	sense	intergenic	same_strand	downstream	4686	Sense intergenic upstream	0.807529	0.00848448	Structure-specific endonuclease subunit
MSTRG.13983.1	-1.09317	0.0012505	0.0107728	down	0	MD08G1034200	sense	intergenic	same_strand	upstream	3443	Sense intergenic upstream	0.8553	0.00328431	Protein of unknown function (DUF1195)
MSTRG.13983.1	-1.09317	0.0012505	0.0107728	down	0	MD08G1034300	antisense	intergenic	convergent	downstream	7083	Intergenic	-0.710485	0.0319434	GYF domain
MSTRG.13983.1	-1.09317	0.0012505	0.0107728	down	0	MD08G1033800	sense	intergenic	same_strand	downstream	5179	Intergenic	0.470817	0.200839	-
MSTRG.30323.1	-1.12999	3.43e-05	0.000525469	down	0	MD16G1170100	antisense	intergenic	divergent	upstream	4084	Intergenic	0.809666	0.00817748	f-box protein
MSTRG.30323.1	-1.12999	3.43e-05	0.000525469	down	0	MD16G1170300	antisense	genic	containing	intronic	0	Antisense intronic	0.717211	0.0296355	Belongs to the short-chain dehydrogenases reductases (SDR) family
MSTRG.30323.1	-1.12999	3.43e-05	0.000525469	down	0	MD16G1170000	sense	intergenic	same_strand	downstream	5253	Intergenic	0.668607	0.048963	Belongs to the eukaryotic ribosomal protein eS21 family
MSTRG.30323.1	-1.12999	3.43e-05	0.000525469	down	0	MD16G1170400	sense	intergenic	same_strand	upstream	2090	Sense intergenic upstream	0.602618	0.0858857	phosphatase 2c
MSTRG.9790.21	-1.1813	0.00337458	0.0253202	down	1	MD05G1273200	sense	genic	overlapping	intronic	0	Sense intronic	0.745346	0.0211666
MSTRG.9790.21	-1.1813	0.00337458	0.0253202	down	0	MD05G1273300	antisense	intergenic	divergent	upstream	3135	Intergenic	-0.688458	0.040312	Nuclear transcription factor Y subunit
MSTRG.3724.5	-1.22869	0.00479512	0.0331948	down	1	MD02G1142600	sense	genic	nested	intronic	0	Sense intronic	0.804359	0.00895406
MSTRG.8742.2	-1.26609	5.78e-06	0.000115884	down	0	MD05G1106900	antisense	intergenic	divergent	upstream	5690	Intergenic	-0.816222	0.00728298	-
MSTRG.26474.2	-1.27924	0.000161405	0.00187714	down	0	MD15G1028000	antisense	intergenic	convergent	downstream	6036	Intergenic	-0.768882	0.0154567	At1g01500-like
MSTRG.14563.1	-1.29039	0.00421121	0.0300468	down	1	MD08G1129800	antisense	intergenic	divergent	upstream	6725	Intergenic	0.919901	0.000442501
MSTRG.21142.2	-1.31481	0.000431277	0.00439978	down	0	MD11G1287900	antisense	intergenic	convergent	downstream	18803	Intergenic	-0.754077	0.018909	Belongs to the peptidase A1 family
MSTRG.17320.1	-1.34818	0.00332563	0.025115	down	1	MD10G1021000	sense	intergenic	same_strand	downstream	4817	Sense intergenic upstream	0.839475	0.00464664	TMV resistance protein N-like
MD04G1158100	-1.35229	0.000628201	0.00584478	down	1	MD04G1158200	antisense	intergenic	convergent	downstream	1101	Intergenic	0.545529	0.128711	LRR receptor-like serine threonine-protein kinase
MSTRG.17356.3	-1.4599	0.00428942	0.0303504	down	1	MD10G1026500	sense	intergenic	same_strand	downstream	5282	Intergenic	0.606994	0.0830304	Sterol 3-beta-glucosyltransferase
MSTRG.12644.3	-1.48658	1.85e-06	4.57e-05	down	1	MD07G1127200	antisense	genic	overlapping	intronic	0	Antisense intronic	0.543519	0.13041
MSTRG.19960.4	-1.50255	2.77e-06	6.32e-05	down	1	MD11G1099000	sense	genic	containing	intronic	0	Sense intronic	0.93677	0.000196686	Belongs to the GRAS family
MSTRG.19960.4	-1.50255	2.77e-06	6.32e-05	down	0	MD11G1098900	sense	intergenic	same_strand	upstream	1785	Sense intergenic upstream	0.934758	0.000219037	Belongs to the GRAS family
MSTRG.15637.1	-1.74606	0.00704918	0.0447417	down	0	MD09G1044800	sense	intergenic	same_strand	downstream	8869	Intergenic	0.919365	0.000452719	threonine-type endopeptidase activity
MSTRG.15637.1	-1.74606	0.00704918	0.0447417	down	0	MD09G1045000	antisense	genic	containing	intronic	0	Antisense intronic	0.817278	0.00714541	U-box domain-containing protein
MSTRG.15637.1	-1.74606	0.00704918	0.0447417	down	0	MD09G1045100	sense	genic	containing	intronic	0	Sense intronic	0.797341	0.0100554	TMV resistance protein N-like
MSTRG.15637.1	-1.74606	0.00704918	0.0447417	down	0	MD09G1045400	sense	genic	containing	intronic	0	Sense intronic	0.692542	0.0386646	belongs to the protein kinase superfamily
MSTRG.11115.1	-1.75964	0.00037263	0.00390422	down	1	MD06G1122600	sense	intergenic	same_strand	upstream	301	Sense intergenic upstream	0.777444	0.0136668	E3 ubiquitin-protein ligase
MSTRG.11115.1	-1.75964	0.00037263	0.00390422	down	0	MD06G1122500	antisense	intergenic	convergent	downstream	2504	Intergenic	0.507976	0.16266	Core component of nucleosome. Nucleosomes wrap and compact DNA into chromatin, limiting DNA accessibility to the cellular machineries which require DNA as a template. Histones thereby play a central role in transcription regulation, DNA repair, DNA replication and chromosomal stability. DNA accessibility is regulated via a complex set of post-translational modifications of histones, also called h…
MSTRG.20234.1	-1.76736	0.000438889	0.0044385	down	0	MD11G1143500	antisense	intergenic	convergent	downstream	5403	Intergenic	-0.800728	0.00951304	Core component of nucleosome. Nucleosomes wrap and compact DNA into chromatin, limiting DNA accessibility to the cellular machineries which require DNA as a template. Histones thereby play a central role in transcription regulation, DNA repair, DNA replication and chromosomal stability. DNA accessibility is regulated via a complex set of post-translational modifications of histones, also called h…
MSTRG.19027.1	-1.82584	8.2e-05	0.00104814	down	1	MD10G1299100	sense	intergenic	same_strand	downstream	4038	Sense intergenic upstream	-0.518762	0.152434	Polyphenol oxidase
MSTRG.24304.1	-1.83372	0.00399576	0.0288638	down	1	MD13G1206200	sense	intergenic	same_strand	downstream	15414	Intergenic	0.851221	0.00360482	GDP-L-galactose phosphorylase
MSTRG.11049.1	-1.83721	0.00208027	0.0166852	down	0	MD06G1113000	antisense	intergenic	divergent	upstream	9057	Intergenic	0.878234	0.00183785	Belongs to the heat shock protein 70 family
MSTRG.26149.2	-1.86493	0.00452962	0.0317346	down	1	MD14G1226400	sense	genic	nested	intronic	0	Sense intronic	0.720133	0.0286678	Zinc finger protein CONSTANS-like
MSTRG.26149.2	-1.86493	0.00452962	0.0317346	down	0	MD14G1226300	sense	intergenic	same_strand	downstream	5605	Intergenic	0.427353	0.251253	ethylene-responsive transcription factor
MSTRG.15478.1	-1.96566	0.000216926	0.00238005	down	0	MD09G1022200	antisense	intergenic	divergent	upstream	6566	Intergenic	-0.789691	0.0113563	Belongs to the 'GDSL' lipolytic enzyme family
MSTRG.15478.1	-1.96566	0.000216926	0.00238005	down	0	MD09G1022300	sense	intergenic	same_strand	downstream	9682	Intergenic	-0.564923	0.112987	This protein promotes the GTP-dependent binding of aminoacyl-tRNA to the A-site of ribosomes during protein biosynthesis
MSTRG.15478.1	-1.96566	0.000216926	0.00238005	down	0	MD09G1021700	sense	intergenic	same_strand	upstream	7963	Intergenic	-0.529768	0.142394	Surfeit locus protein
MSTRG.31924.1	-1.9678	5.36e-05	0.00073329	down	0	MD17G1150500	antisense	intergenic	convergent	downstream	9337	Intergenic	0.821045	0.006669
MSTRG.12997.2	-2.02404	0.00108067	0.00959407	down	0	MD07G1185600	antisense	intergenic	convergent	downstream	2196	Intergenic	0.830567	0.00556204	GTP-binding protein involved in nucleocytoplasmic transport. Required for the import of protein into the nucleus and also for RNA export. Involved in chromatin condensation and control of cell cycle
MSTRG.12997.2	-2.02404	0.00108067	0.00959407	down	1	MD07G1185800	antisense	intergenic	divergent	upstream	2075	Intergenic	0.706828	0.0332461
MSTRG.26149.3	-2.04429	1.56e-07	4.64e-06	down	1	MD14G1226400	sense	genic	nested	intronic	0	Sense intronic	0.959568	4.21e-05	Zinc finger protein CONSTANS-like
MSTRG.26149.3	-2.04429	1.56e-07	4.64e-06	down	0	MD14G1226300	sense	intergenic	same_strand	downstream	9195	Intergenic	0.862035	0.00279891	ethylene-responsive transcription factor
MSTRG.26149.3	-2.04429	1.56e-07	4.64e-06	down	0	MD14G1226500	antisense	intergenic	convergent	downstream	4952	Intergenic	-0.470009	0.20172	NADH dehydrogenase ubiquinone 1 beta subcomplex subunit
MSTRG.15033.1	-2.06956	0.00365096	0.027045	down	0	MD08G1207100	antisense	intergenic	convergent	downstream	14569	Intergenic	-0.615733	0.0775051	Belongs to the glutamyl-tRNA reductase family
MSTRG.18210.1	-2.08492	4.61e-05	0.000654385	down	1	MD10G1163000	antisense	intergenic	divergent	upstream	3822	Intergenic	0.503997	0.16653	Zinc finger, C3HC4 type (RING finger)
MSTRG.1057.1	-2.1043	8.71e-11	4.22e-09	down	1	MD00G1184400	sense	genic	overlapping	intronic	0	Sense intronic	0.409857	0.273272
MSTRG.1860.1	-2.1138	0.000129808	0.00158913	down	1	MD01G1110000	sense	intergenic	same_strand	downstream	19968	Intergenic	-0.476905	0.194272	zinc finger CCCH domain-containing protein
MSTRG.20454.1	-2.12407	0.000203727	0.00225652	down	0	MD11G1180300	antisense	intergenic	convergent	downstream	15781	Intergenic	0.682824	0.0426581	LRR receptor-like serine threonine-protein kinase
MSTRG.15478.2	-2.18317	3.73e-05	0.000555946	down	0	MD09G1022200	antisense	intergenic	divergent	upstream	6566	Intergenic	-0.854871	0.00331704	Belongs to the 'GDSL' lipolytic enzyme family
MSTRG.15478.2	-2.18317	3.73e-05	0.000555946	down	0	MD09G1022300	sense	intergenic	same_strand	downstream	9682	Intergenic	-0.652822	0.0566274	This protein promotes the GTP-dependent binding of aminoacyl-tRNA to the A-site of ribosomes during protein biosynthesis
MSTRG.15478.2	-2.18317	3.73e-05	0.000555946	down	0	MD09G1021700	sense	intergenic	same_strand	upstream	7963	Intergenic	-0.569377	0.109548	Surfeit locus protein
MSTRG.17313.1	-2.26076	7.48e-11	3.78e-09	down	0	MD10G1020500	sense	intergenic	same_strand	downstream	4839	Sense intergenic upstream	0.633246	0.067135	resistance protein
MSTRG.28712.1	-2.47239	0.00535044	0.03581	down	0	MD15G1375200	antisense	intergenic	divergent	upstream	6417	Intergenic	0.857597	0.00311273	TMV resistance protein N-like
MSTRG.28712.1	-2.47239	0.00535044	0.03581	down	1	MD15G1375100	antisense	intergenic	divergent	upstream	3382	Intergenic	0.652698	0.0566908	TMV resistance protein N-like
MSTRG.28712.1	-2.47239	0.00535044	0.03581	down	0	MD15G1375000	antisense	intergenic	convergent	downstream	7301	Intergenic	0.620478	0.0746033	TMV resistance protein N-like
MSTRG.3525.1	-2.73469	0.00393621	0.0286113	down	1	MD02G1111500	sense	genic	containing	intronic	0	Sense intronic	0.618415	0.0758565	cellular response to nitrogen starvation
MSTRG.3525.1	-2.73469	0.00393621	0.0286113	down	0	MD02G1111700	sense	intergenic	same_strand	upstream	6776	Intergenic	0.465989	0.206134	Cancer-related
MSTRG.6555.2	-2.85883	0.00430595	0.0303504	down	0	MD03G1295200	sense	intergenic	same_strand	downstream	2031	Sense intergenic upstream	-0.776575	0.0138419	Ocs element-binding factor
MSTRG.6555.2	-2.85883	0.00430595	0.0303504	down	0	MD03G1295100	antisense	intergenic	divergent	upstream	135	Bi-directional	-0.506814	0.163786	Calvin cycle protein
MD02G1112500	-2.99407	1.97e-18	2.54e-16	down	0	MD02G1112400	sense	intergenic	same_strand	downstream	1347	Sense intergenic upstream	0.991219	2.07e-07	regulation of response to stimulus
MD02G1112500	-2.99407	1.97e-18	2.54e-16	down	0	MD02G1112800	sense	intergenic	same_strand	upstream	6733	Intergenic	0.943914	0.000130201	regulation of response to stimulus
MD02G1112500	-2.99407	1.97e-18	2.54e-16	down	1	MD02G1112600	sense	intergenic	same_strand	upstream	365	Sense intergenic upstream	0.925102	0.000351669	Alpha and gamma adaptin binding protein p34
MD02G1112500	-2.99407	1.97e-18	2.54e-16	down	0	MD02G1112900	sense	intergenic	same_strand	upstream	9687	Intergenic	0.924656	0.000358893	Belongs to the major facilitator superfamily. Sugar transporter (TC 2.A.1.1) family
MD02G1112500	-2.99407	1.97e-18	2.54e-16	down	0	MD02G1112700	sense	intergenic	same_strand	upstream	3948	Sense intergenic upstream	0.845192	0.00411697	Acyl-CoA N-acyltransferase with RING/FYVE/PHD-type zinc finger protein
MSTRG.9353.1	-3.2767	1.21e-06	3.07e-05	down	0	MD05G1204000	antisense	intergenic	convergent	downstream	9341	Intergenic	-0.802874	0.00917991
MSTRG.9353.1	-3.2767	1.21e-06	3.07e-05	down	0	MD05G1203600	sense	intergenic	same_strand	downstream	3957	Sense intergenic upstream	-0.777992	0.0135572	MuDR family transposase
MSTRG.9353.1	-3.2767	1.21e-06	3.07e-05	down	0	MD05G1203900	sense	intergenic	same_strand	upstream	5720	Intergenic	0.404783	0.27984	Zeta toxin
MSTRG.8601.1	-3.28319	0.000499678	0.00484271	down	1	MD05G1083900	sense	intergenic	same_strand	downstream	400	Sense intergenic upstream	0.969986	1.5e-05	caffeoyl-CoA O-methyltransferase
MSTRG.11707.1	-3.37427	1.12e-10	5.22e-09	down	0	MD06G1218500	sense	intergenic	same_strand	downstream	2931	Sense intergenic upstream	0.927243	0.000318403	Wall-associated receptor kinase C-terminal
MSTRG.11707.1	-3.37427	1.12e-10	5.22e-09	down	1	MD06G1218600	sense	intergenic	same_strand	upstream	851	Sense intergenic upstream	0.902846	0.000854853	protein serine/threonine kinase activity
MSTRG.18075.1	-3.61941	1.06e-05	0.000201695	down	0	MD10G1143400	sense	intergenic	same_strand	downstream	2290	Sense intergenic upstream	0.600592	0.0872284	A reductase
MSTRG.10612.1	-3.8361	0.00244488	0.0193428	down	1	MD06G1035500	antisense	intergenic	convergent	downstream	14652	Intergenic	0.882642	0.00162261	PLATZ transcription factor family protein
MSTRG.10612.1	-3.8361	0.00244488	0.0193428	down	0	MD06G1035600	sense	intergenic	same_strand	downstream	19728	Intergenic	0.790738	0.0111719	Belongs to the tetraspanin (TM4SF) family
MSTRG.7646.1	-3.91528	0.000158493	0.0018619	down	1	MD04G1176900	antisense	genic	nested	exonic	0	Antisense exonic	0.883876	0.00156561	acid phosphatase
MSTRG.7646.1	-3.91528	0.000158493	0.0018619	down	0	MD04G1177100	sense	intergenic	same_strand	downstream	5511	Intergenic	0.87876	0.0018112	Belongs to the NPH3 family
MSTRG.7646.1	-3.91528	0.000158493	0.0018619	down	0	MD04G1177200	antisense	intergenic	divergent	upstream	9835	Intergenic	-0.754616	0.0187749	Acetyltransferase NSI-like
MSTRG.7646.1	-3.91528	0.000158493	0.0018619	down	0	MD04G1177000	antisense	intergenic	divergent	upstream	3148	Intergenic	0.57272	0.107009	V-type proton ATPase subunit
MSTRG.17653.1	-4.51399	0.00147935	0.0123776	down	1	MD10G1070700	sense	intergenic	same_strand	downstream	6588	Intergenic	0.813291	0.00767422	Bifunctional enzyme. Involved in de novo dTMP biosynthesis. Key enzyme in folate metabolism
MSTRG.22613.1	-4.94111	1.67e-05	0.000285001	down	0	MD12G1208500	antisense	intergenic	divergent	upstream	2495	Intergenic	0.918816	0.000463344	Calmodulin-binding protein
MSTRG.22613.1	-4.94111	1.67e-05	0.000285001	down	0	MD12G1208600	antisense	intergenic	divergent	upstream	6867	Intergenic	0.883966	0.00156153	DnaJ homolog subfamily B member
MSTRG.22613.1	-4.94111	1.67e-05	0.000285001	down	0	MD12G1208400	antisense	intergenic	divergent	upstream	90	Bi-directional	0.880105	0.00174423
MSTRG.22613.1	-4.94111	1.67e-05	0.000285001	down	1	MD12G1208300	antisense	genic	overlapping	exonic	0	Antisense exonic	0.789101	0.011461	Calmodulin-binding protein
MSTRG.2667.1	-5.05986	8.58e-06	0.000166258	down	0	MD01G1232800	sense	intergenic	same_strand	upstream	4343	Sense intergenic upstream	0.99092	2.33e-07	Lecithin retinol acyltransferase
MSTRG.2667.1	-5.05986	8.58e-06	0.000166258	down	0	MD01G1232500	sense	intergenic	same_strand	downstream	3201	Sense intergenic upstream	0.81998	0.00680145	Agenet domain
MSTRG.2667.1	-5.05986	8.58e-06	0.000166258	down	1	MD01G1232600	antisense	intergenic	divergent	upstream	778	Bi-directional	0.580369	0.101335	Belongs to the eukaryotic ribosomal protein eL13 family
MSTRG.18051.1	-5.08066	0.000173204	0.00195098	down	0	MD10G1140500	antisense	intergenic	divergent	upstream	2924	Intergenic	0.85985	0.00295059	Belongs to the protein kinase superfamily
MSTRG.18051.1	-5.08066	0.000173204	0.00195098	down	1	MD10G1140600	antisense	intergenic	convergent	downstream	2803	Intergenic	0.799945	0.00963663	Bromodomain
MSTRG.16984.1	-6.01949	3.19e-08	1.12e-06	down	0	MD09G1261400	antisense	intergenic	divergent	upstream	20436	Intergenic	0.871936	0.00217861	Domain of unknown function (DUF4228)

## Sheet: Table S4
Details of lncRNA-targeted DEGs in M2/M3 pair
id	logFC	pvalue.x	padj	direction.x	isBest	mrna	direction.y	type	subtype	location	distance	class	corr	pvalue.y	description
MSTRG.10612.1	4.59921	0.000107078	0.00287237	up	1	MD06G1035500	antisense	intergenic	convergent	downstream	14652	Intergenic	0.882642	0.00162261	PLATZ transcription factor family protein
MSTRG.10612.1	4.59921	0.000107078	0.00287237	up	0	MD06G1035600	sense	intergenic	same_strand	downstream	19728	Intergenic	0.790738	0.0111719	Belongs to the tetraspanin (TM4SF) family
MSTRG.18051.1	4.58079	0.00131286	0.0196573	up	0	MD10G1140500	antisense	intergenic	divergent	upstream	2924	Intergenic	0.85985	0.00295059	Belongs to the protein kinase superfamily
MSTRG.18051.1	4.58079	0.00131286	0.0196573	up	1	MD10G1140600	antisense	intergenic	convergent	downstream	2803	Intergenic	0.799945	0.00963663	Bromodomain
MSTRG.6333.1	-4.2409	1.6e-07	1.15e-05	down	1	MD03G1258700	antisense	genic	nested	exonic	0	Antisense exonic	0.505256	0.165301	ankyrin repeat-containing protein
MSTRG.24267.1	-3.88637	3.1e-06	0.000158311	down	1	MD13G1200600	sense	intergenic	same_strand	downstream	434	Sense intergenic upstream	0.846961	0.00396181	Early light-induced protein
MSTRG.32088.1	3.38869	5.2e-13	1.12e-10	up	1	MD17G1179500	sense	intergenic	same_strand	downstream	22055	Intergenic	-0.452369	0.221484	Inositol oxygenase 1-like
MSTRG.28712.1	3.27617	4.87e-05	0.00141205	up	0	MD15G1375200	antisense	intergenic	divergent	upstream	6417	Intergenic	0.857597	0.00311273	TMV resistance protein N-like
MSTRG.28712.1	3.27617	4.87e-05	0.00141205	up	1	MD15G1375100	antisense	intergenic	divergent	upstream	3382	Intergenic	0.652698	0.0566908	TMV resistance protein N-like
MSTRG.28712.1	3.27617	4.87e-05	0.00141205	up	0	MD15G1375000	antisense	intergenic	convergent	downstream	7301	Intergenic	0.620478	0.0746033	TMV resistance protein N-like
MSTRG.9353.1	3.19038	3.85e-06	0.000179763	up	0	MD05G1204000	antisense	intergenic	convergent	downstream	9341	Intergenic	-0.802874	0.00917991
MSTRG.9353.1	3.19038	3.85e-06	0.000179763	up	0	MD05G1203600	sense	intergenic	same_strand	downstream	3957	Sense intergenic upstream	-0.777992	0.0135572	MuDR family transposase
MSTRG.9353.1	3.19038	3.85e-06	0.000179763	up	0	MD05G1203900	sense	intergenic	same_strand	upstream	5720	Intergenic	0.404783	0.27984	Zeta toxin
MSTRG.1602.1	-3.16189	1.66e-05	0.000540846	down	1	MD01G1072000	sense	intergenic	same_strand	upstream	41	Sense intergenic upstream	0.917084	0.000498
MSTRG.32570.15	-3.13969	2.72e-13	7.28e-11	down	0	MD17G1258600	sense	intergenic	same_strand	upstream	1583	Sense intergenic upstream	0.987302	7.5e-07	leaf senescence
MSTRG.32570.15	-3.13969	2.72e-13	7.28e-11	down	0	MD17G1258500	sense	intergenic	same_strand	upstream	6283	Intergenic	0.682019	0.0430002	Zein-binding
MSTRG.32570.15	-3.13969	2.72e-13	7.28e-11	down	1	MD17G1258700	antisense	genic	nested	exonic	0	Antisense exonic	0.572055	0.107512
MSTRG.21894.3	-3.05077	6.85e-12	1.22e-09	down	1	MD12G1092700	antisense	intergenic	convergent	downstream	4491	Intergenic	0.500041	0.17043	Belongs to the FPP GGPP synthase family
MSTRG.12785.2	-2.83742	0.000485293	0.00882575	down	1	MD07G1149400	sense	intergenic	same_strand	upstream	7560	Intergenic	0.78075	0.0130146	Clustered mitochondria protein
MSTRG.2767.2	-2.8281	1.74e-31	1.87e-28	down	1	MD02G1006100	sense	genic	containing	intronic	0	Sense intronic	0.581374	0.100603	-
MSTRG.2767.2	-2.8281	1.74e-31	1.87e-28	down	0	MD02G1006000	sense	intergenic	same_strand	downstream	2758	Sense intergenic upstream	0.542795	0.131025	eukaryotic translation initiation factor isoform
MSTRG.17094.1	-2.77964	0.00265264	0.0326825	down	0	MD09G1278700	sense	intergenic	same_strand	downstream	8138	Intergenic	-0.965719	2.37e-05	ADP-ribosylation factor GTPase-activating protein
MSTRG.17094.1	-2.77964	0.00265264	0.0326825	down	1	MD09G1278600	antisense	intergenic	divergent	upstream	1007	Intergenic	0.919487	0.000450382	Transcription factor
MSTRG.21040.1	-2.76196	1.27e-09	1.71e-07	down	1	MD11G1272400	antisense	intergenic	divergent	upstream	4645	Intergenic	0.955495	5.86e-05	Belongs to the iron ascorbate-dependent oxidoreductase family
MD04G1083400	2.70975	9.17e-06	0.000339314	up	1	MD04G1083300	sense	intergenic	same_strand	upstream	1101	Sense intergenic upstream	0.805833	0.00873349
MSTRG.12785.1	-2.67881	0.000393729	0.00768129	down	1	MD07G1149400	sense	intergenic	same_strand	upstream	7560	Intergenic	0.808726	0.00831162	Clustered mitochondria protein
MSTRG.12083.1	-2.63998	0.000154848	0.00377619	down	0	MD07G1032500	sense	intergenic	same_strand	downstream	2149	Sense intergenic upstream	0.700575	0.0355526	disease resistance
MSTRG.552.1	-2.21848	0.00279862	0.0333658	down	0	MD00G1097100	antisense	intergenic	divergent	upstream	6883	Intergenic	0.839441	0.00464993
MSTRG.552.1	-2.21848	0.00279862	0.0333658	down	1	MD00G1097000	antisense	intergenic	convergent	downstream	79	Intergenic	-0.80847	0.00834839
MD02G1112500	2.19612	6.22e-09	5.43e-07	up	0	MD02G1112400	sense	intergenic	same_strand	downstream	1347	Sense intergenic upstream	0.991219	2.07e-07	regulation of response to stimulus
MD02G1112500	2.19612	6.22e-09	5.43e-07	up	0	MD02G1112800	sense	intergenic	same_strand	upstream	6733	Intergenic	0.943914	0.000130201	regulation of response to stimulus
MD02G1112500	2.19612	6.22e-09	5.43e-07	up	1	MD02G1112600	sense	intergenic	same_strand	upstream	365	Sense intergenic upstream	0.925102	0.000351669	Alpha and gamma adaptin binding protein p34
MD02G1112500	2.19612	6.22e-09	5.43e-07	up	0	MD02G1112900	sense	intergenic	same_strand	upstream	9687	Intergenic	0.924656	0.000358893	Belongs to the major facilitator superfamily. Sugar transporter (TC 2.A.1.1) family
MD02G1112500	2.19612	6.22e-09	5.43e-07	up	0	MD02G1112700	sense	intergenic	same_strand	upstream	3948	Sense intergenic upstream	0.845192	0.00411697
MSTRG.18210.1	2.13439	4.3e-05	0.00128101	up	1	MD10G1163000	antisense	intergenic	divergent	upstream	3822	Intergenic	0.503997	0.16653	Zinc finger, C3HC4 type (RING finger)
MSTRG.12997.2	2.05304	0.000813501	0.0136388	up	0	MD07G1185600	antisense	intergenic	convergent	downstream	2196	Intergenic	0.830567	0.00556204	GTP-binding protein involved in nucleocytoplasmic transport. Required for the import of protein into the nucleus and also for RNA export. Involved in chromatin condensation and control of cell cycle
MSTRG.12997.2	2.05304	0.000813501	0.0136388	up	1	MD07G1185800	antisense	intergenic	divergent	upstream	2075	Intergenic	0.706828	0.0332461
MSTRG.13983.1	1.94627	1.23e-10	1.88e-08	up	0	MD08G1034200	sense	intergenic	same_strand	upstream	3443	Sense intergenic upstream	0.8553	0.00328431	Protein of unknown function (DUF1195)
MSTRG.13983.1	1.94627	1.23e-10	1.88e-08	up	0	MD08G1034300	antisense	intergenic	convergent	downstream	7083	Intergenic	-0.710485	0.0319434	GYF domain
MSTRG.13983.1	1.94627	1.23e-10	1.88e-08	up	0	MD08G1033800	sense	intergenic	same_strand	downstream	5179	Intergenic	0.470817	0.200839	-
MSTRG.3209.1	1.87432	5.75e-06	0.000237136	up	0	MD02G1066300	sense	intergenic	same_strand	upstream	191	Sense intergenic upstream	0.750122	0.0199108	Belongs to the protein kinase superfamily. Ser Thr protein kinase family
MSTRG.3209.1	1.87432	5.75e-06	0.000237136	up	1	MD02G1066200	sense	genic	containing	intronic	0	Sense intronic	0.698274	0.0364265	Belongs to the protein kinase superfamily. Ser Thr protein kinase family
MD05G1114300	-1.86692	0.00019619	0.00457633	down	1	MD05G1114400	antisense	intergenic	divergent	upstream	5055	Intergenic	0.836146	0.00497559	EF-hand, calcium binding motif
MSTRG.21482.1	-1.82551	0.00144708	0.0209827	down	0	MD12G1021200	sense	intergenic	same_strand	downstream	7829	Intergenic	0.536094	0.136804	Protein BUD31 homolog
MSTRG.17713.1	-1.78866	0.000200981	0.00458835	down	0	MD10G1081300	sense	intergenic	same_strand	downstream	17477	Intergenic	-0.640412	0.0631578	Essential subunit of the N-oligosaccharyl transferase (OST) complex which catalyzes the transfer of a high mannose oligosaccharide from a lipid-linked oligosaccharide donor to an asparagine residue within an Asn-X-Ser Thr consensus motif in nascent polypeptide chains
MSTRG.16497.2	-1.76784	4.57e-06	0.000199611	down	1	MD09G1180000	antisense	intergenic	divergent	upstream	402	Bi-directional	0.740944	0.0223696	Lipase 3 N-terminal region
MSTRG.15192.1	1.73343	0.00189346	0.0250198	up	0	MD08G1229600	antisense	intergenic	divergent	upstream	4604	Intergenic	-0.893269	0.00117656	Leucine-rich repeats, outliers
MSTRG.15192.1	1.73343	0.00189346	0.0250198	up	0	MD08G1229700	antisense	intergenic	divergent	upstream	3768	Intergenic	-0.844628	0.00416725	RESISTANCE protein
MSTRG.15192.1	1.73343	0.00189346	0.0250198	up	1	MD08G1229900	antisense	genic	nested	intronic	0	Antisense intronic	-0.741135	0.0223164	phosphatidylinositol 4-phosphate 5-kinase
MSTRG.10517.3	1.61209	5.03e-08	3.86e-06	up	0	MD06G1020100	sense	intergenic	same_strand	upstream	3342	Sense intergenic upstream	0.515722	0.155277	Mitochondrial import inner membrane translocase subunit
MSTRG.10517.3	1.61209	5.03e-08	3.86e-06	up	1	MD06G1020000	sense	intergenic	same_strand	upstream	319	Sense intergenic upstream	0.441845	0.233761
MSTRG.11115.1	1.57987	0.0026427	0.0326825	up	1	MD06G1122600	sense	intergenic	same_strand	upstream	301	Sense intergenic upstream	0.777444	0.0136668	E3 ubiquitin-protein ligase
MSTRG.11115.1	1.57987	0.0026427	0.0326825	up	0	MD06G1122500	antisense	intergenic	convergent	downstream	2504	Intergenic	0.507976	0.16266	Core component of nucleosome. Nucleosomes wrap and compact DNA into chromatin, limiting DNA accessibility to the cellular machineries which require DNA as a template. Histones thereby play a central role in transcription regulation, DNA repair, DNA replication and chromosomal stability. DNA accessibility is regulated via a complex set of post-translational modifications of histones, also called h…
MSTRG.8742.2	1.56459	2.58e-09	2.77e-07	up	0	MD05G1106900	antisense	intergenic	divergent	upstream	5690	Intergenic	-0.816222	0.00728298	-
MSTRG.9067.1	-1.55916	0.00254192	0.0320879	down	0	MD05G1155100	antisense	intergenic	divergent	upstream	13397	Intergenic	0.855574	0.00326351	Belongs to the alpha-IPM synthase homocitrate synthase family
MSTRG.9067.1	-1.55916	0.00254192	0.0320879	down	1	MD05G1155000	sense	intergenic	same_strand	downstream	10271	Intergenic	0.839394	0.00465444
MSTRG.9067.1	-1.55916	0.00254192	0.0320879	down	0	MD05G1155200	sense	intergenic	same_strand	downstream	17403	Intergenic	-0.747914	0.0204848	DNA-directed RNA polymerase I subunit
MSTRG.12997.6	1.36094	0.00136814	0.0201098	up	1	MD07G1185800	antisense	intergenic	divergent	upstream	2075	Intergenic	0.787572	0.0117355
MSTRG.12997.6	1.36094	0.00136814	0.0201098	up	0	MD07G1185600	antisense	intergenic	convergent	downstream	2289	Intergenic	0.635007	0.0661436	GTP-binding protein involved in nucleocytoplasmic transport. Required for the import of protein into the nucleus and also for RNA export. Involved in chromatin condensation and control of cell cycle
MSTRG.12691.1	-1.31462	0.000426629	0.00807131	down	1	MD07G1132700	sense	intergenic	same_strand	upstream	7272	Intergenic	0.910218	0.000653377	50S ribosomal protein L5
MSTRG.30130.1	-1.29475	1.12e-06	6.31e-05	down	1	MD16G1140800	sense	intergenic	same_strand	upstream	4861	Sense intergenic upstream	0.974301	8.74e-06	ethylene-responsive transcription factor
MSTRG.25559.2	1.29061	0.00117392	0.0182553	up	0	MD14G1137200	sense	intergenic	same_strand	downstream	14150	Intergenic	0.593686	0.0919005	transcription factor
MSTRG.25559.2	1.29061	0.00117392	0.0182553	up	1	MD14G1137000	antisense	intergenic	convergent	downstream	12774	Intergenic	-0.438591	0.237629
MSTRG.28600.1	-1.29014	1.06e-06	6.31e-05	down	1	MD15G1357300	sense	genic	containing	intronic	0	Sense intronic	-0.906605	0.000747404	DNA-directed RNA polymerase III subunit
MSTRG.21829.1	1.26408	0.00021068	0.00470959	up	1	MD12G1080700	sense	intergenic	same_strand	upstream	409	Sense intergenic upstream	0.598416	0.0886842	This magnesium-dependent enzyme catalyzes the hydrolysis of ATP coupled with the transport of calcium
MSTRG.23278.1	-1.23997	3.37e-06	0.000164468	down	0	MD13G1044400	sense	intergenic	same_strand	downstream	6774	Intergenic	-0.889592	0.00131968	Aluminum-activated malate transporter
MSTRG.23278.1	-1.23997	3.37e-06	0.000164468	down	0	MD13G1044600	antisense	intergenic	convergent	downstream	2441	Intergenic	-0.859016	0.00300993	transcription factor
MSTRG.29122.1	-1.22885	0.00164597	0.0226427	down	1	MD15G1435100	antisense	intergenic	convergent	downstream	1008	Intergenic	0.70649	0.0333681	bromo domain
MSTRG.29122.1	-1.22885	0.00164597	0.0226427	down	0	MD15G1435000	antisense	intergenic	convergent	downstream	3239	Intergenic	0.653441	0.0563136	bromo domain
MD04G1158100	1.22252	0.00221016	0.0282321	up	1	MD04G1158200	antisense	intergenic	convergent	downstream	1101	Intergenic	0.545529	0.128711	LRR receptor-like serine threonine-protein kinase
MSTRG.21296.1	1.21778	2.83e-06	0.000152012	up	0	MD11G1311300	antisense	intergenic	divergent	upstream	9912	Intergenic	-0.909409	0.000673673	Dynamin family
MSTRG.21296.1	1.21778	2.83e-06	0.000152012	up	0	MD11G1311700	antisense	intergenic	convergent	downstream	3186	Intergenic	0.716991	0.029709	Dynamin family
MSTRG.21296.1	1.21778	2.83e-06	0.000152012	up	0	MD11G1311400	antisense	intergenic	divergent	upstream	6615	Intergenic	0.698456	0.036357	Dynamin family
MSTRG.12454.1	-1.1354	0.000969583	0.0160056	down	1	MD07G1096700	sense	intergenic	same_strand	upstream	3913	Sense intergenic upstream	-0.696197	0.0372275	At1g28695-like
MSTRG.30432.5	-1.12564	0.00113639	0.0182155	down	0	MD16G1187400	sense	intergenic	same_strand	downstream	6195	Intergenic	0.927365	0.000316571
MSTRG.12644.3	1.08365	0.0015748	0.0222336	up	1	MD07G1127200	antisense	genic	overlapping	intronic	0	Antisense intronic	0.543519	0.13041
MSTRG.13338.4	1.06226	0.000767314	0.0133657	up	1	MD07G1243300	sense	intergenic	same_strand	upstream	6654	Intergenic	0.563127	0.114392	Phosphodiesterase responsible for the U6 snRNA 3' end processing. Acts as an exoribonuclease (RNase) responsible for trimming the poly(U) tract of the last nucleotides in the pre-U6 snRNA molecule, leading to the formation of mature U6 snRNA
MSTRG.6555.5	1.0412	0.000219901	0.00481538	up	0	MD03G1295200	sense	intergenic	same_strand	downstream	3625	Sense intergenic upstream	-0.748065	0.0204455	Ocs element-binding factor
MSTRG.6555.5	1.0412	0.000219901	0.00481538	up	0	MD03G1295300	antisense	intergenic	divergent	upstream	9059	Intergenic	0.454208	0.219376	Vacuolar protein sorting-associated protein 51 homolog
MSTRG.21885.3	-1.00413	6.76e-06	0.000265146	down	1	MD12G1090400	antisense	intergenic	divergent	upstream	6601	Intergenic	-0.530349	0.141875
